# Supplementary material for: The “DOC” screen: Feasible and valid screening for depression, Obstructive Sleep Apnea (OSA) and cognitive impairment in stroke prevention clinics
Source: PLoS One. 2017 Apr 4;12(4):e0174451. doi: 10.1371/journal.pone.0174451 (PMC5380324; doi:10.1371/journal.pone.0174451)
Supplement: S1 Dataset — (XLSX) [file pone.0174451.s002.xlsx]

## Sheet: Sheet1
JustPatientID	DOCID	EduYears	Sex	ScreenAge	ScreenComplete	ScreenCompletioninS	ScreenCompletioninMin	FiveMinutesOrLess	ReasonScreenIncomplete	Language	ScreenedBy	Phq1	Phq2	DOCMoodScore	DOCMoodTriage	Stop1	Stop2	Stop3	Stop4	DOCApneaScore	DOCApneaTriage	ClockDrawingContour	ClockDrawingNumbers	ClockDrawingHands	ClockDrawing	Abstraction	DelayedRecall	DelayedRecallUsedCategoryCues	DelayedRecallMultipleChoiceCues	DOCCogScore	DOCCogTriage	TotalDocScreeningScore	ReferralSourceID	RfrTia	RfrTiaMotor	RfrTiaSensory	RfrTiaOther	RfrAmaurosisFugax	RfrAnyTIA	RfrRoutineFollowUpPostDischarge	RfrNewStroke	RfrRecentStroke	RfrPastStroke	RfrAnyStroke	RfrCarotidArteryDisease	RfrAbnormalCtMriScan	RfrOther	RfrOtherSpecify	RfrAnyOther
86	1	16	0	44	1	182	3.03333	1		0	0	0	0	0	0	1	1	0	1	3	1	1	1	0	2	2	5			9	0	4	6	0	0	0	0	0	0	0	0	0	0	0	0	0	1	possible moya moya	1
87	2	4	1	82	1	497	8.28333	0		1	1	1	2	3	1	0	1	0	1	2	1	1	1	0	2	1	3	0	1	6	1	9	1	1	1	0	0	0	1	0	0	0	0	0	0	0	0		0
88	3	12	1	53	1	376	6.26667	0		0	0	0	1	1	0	0	0	0	0	0	0	1	1	1	3	2	4	0	0	9	0	2	6	0	0	0	0	0	0	0	0	0	0	0	0	0	1	amnesia	1
89	4	16	0	43	1	173	2.88333	1		0	1	1	0	1	0	0	1	0	0	1	0	1	1	1	3	2	5	0	0	10	0	2	0	0	0	0	0	1	1	0	0	0	0	0	0	0	0		0
335	5	13	0	47	1	273	4.55	1		0	1	1	0	1	0	1	1	0	0	2	1	1	0	0	1	2	5			8	0	5	6	0	0	0	0	0	0	0	0	0	1	1	0	0	0		0
300	6	16	0	77	1	250	4.16667	1		0	1	3	1	4	1	1	1	1	0	3	1	1	1	0	2	2	4			8	0	9	9	0	0	0	0	0	0	0	0	0	0	0	0	0	1	Pregnancy Consult	1
301	7	22	1	69	1	190	3.16667	1		0	0	0	0	0	0	0	0	0	0	0	0	1	1	1	3	2	2			7	0	3	10	0	0	0	0	0	0	0	0	0	0	0	0	0	0		0
468	8	16	1	72	1	301	5.01667	1		1	0	0	0	0	0	0	1	0	1	2	1	1	1	0	2	1	0			3	1	9	1	1	1	0	0	0	1	0	0	0	0	0	0	0	0		0
302	9	15	0	54	1	233	3.88333	1		0	0	2	2	4	1	1	1	1	1	4	1	1	0	0	1	2	5			8	0	10	9	0	0	0	0	0	0	0	0	1	0	1	0	0	0		0
75	10	10	0	74	1	198	3.3	1		0	1	0	0	0	0	1	1	0	1	3	1	1	1	1	3	2	5			10	0	3	3	0	0	0	0	0	0	0	1	0	0	1	0	0	0		0
303	11	20	0	62	1	210	3.5	1		0	0	2	2	4	1	0	1	0	1	2	1	1	1	1	3	2	2			7	0	9	2	0	0	0	0	0	0	0	0	1	0	1	1	1	1		0
55	12	13	0	46	1	237	3.95	1		0	0	3	3	6	1	1	1	1	0	3	1	1	1	0	2	2	3			7	0	12	0	1	1	0	0	0	0	0	0	1	0	1	0	0	0		0
536	13	20	1	50	1	338	5.63333	1		0	0	1	1	2	0	1	1	0	1	3	1	1	1	1	3	2	5			10	0	5	0	0	0	0	0	0	0	0	0	1	0	1	0	0	0		0
1372	14	15	1	75	1	341	5.68333	1		1	0	0	0	0	0	0	0	0	0	0	0	1	1	0	2	1	4			7	0	3	9	1	0	1	0	0	1	0	0	0	0	0	0	0	0		0
100	15	17	0	70	1	178	2.96667	1		0	0	1	1	2	0	0	1	0	0	1	0	1	1	0	2	1	3			6	1	7	1	1	1	0	0	0	0	0	1	0	0	1	0	0	0		0
3	16	12	1	65	1	207	3.45	1		0	0	0	0	0	0	1	1	0	1	3	1	1	1	1	3	1	3			7	0	6	5	1	1	0	0	0	1	0	0	0	0	0	0	0	0		0
304	17	10	0	56	1	427	7.11667	0		0	0	0	1	1	0	0	1	0	1	2	1	1	1	0	2	1	5			8	0	5	2	0	0	0	0	0	0	0	0	0	0	0	0	1	0		1
350	18	23	1	55	1	163	2.71667	1		0	0	0	1	1	0	1	1	0	0	2	1	1	1	1	3	2	4			9	0	4	9	1	0	1	0	0	1	0	0	0	0	0	0	0	0		0
328	19	19	0	71	1	403	6.71667	0		0	1	0	0	0	0	0	0	0	1	1	0	1	1	1	3	2	5			10	0	1	6	0	0	0	0	0	0	0	0	1	0	1	0	0	0		0
327	20	15	0	73	1	196	3.26667	1		0	0	0	0	0	0	1	1	0	1	3	1	1	1	1	3	1	5			9	0	4	2	1	1	1	0	0	1	0	0	0	0	0	0	0	0		0
306	21	15	0	43	1	262	4.36667	1		0	1	3	3	6	1	0	1	0	0	1	0	1	1	1	3	2	4			9	0	8	9	0	0	0	0	0	0	0	0	0	1	1	0	0	0		0
196	22	12	0	51	1	124	2.06667	1		0	0	0	0	0	0	1	1	0	0	2	1	1	1	1	3	2	5			10	0	2	1	1	0	1	0	0	0	0	0	1	0	1	0	0	0		0
326	23	25	1	76	1	190	3.16667	1		0	0	1	1	2	0	0	1	0	1	2	1	1	1	1	3	2	5			10	0	4	8	0	0	0	0	0	0	0	1	0	0	1	0	0	0		0
30	24	13	0	75	1	359	5.98333	0		0	0	0	0	0	0	1	1	0	1	3	1	1	1	0	2	1	3			6	1	7	0	1	1	0	0	0	1	0	0	0	0	0	0	0	0		0
172	25	9	1	70	1	332	5.53333	1		0	0	3	3	6	1	1	1	0	1	3	1	1	0	0	1	1	3			5	1	14	1	1	1	0	0	0	1	0	0	0	0	0	0	0	0		0
325	26	19	0	51	1	159	2.65	1		0	0	0	0	0	0	0	1	0	0	1	0	1	0	1	2	1	4			7	0	4	3	1	0	0	1	0	1	0	0	0	0	0	0	0	0		0
375	27	16	0	59	1	239	3.98333	1		0	1	0	0	0	0	0	1	0	1	2	1	1	1	1	3	2	5			10	0	2	6	0	0	0	0	0	0	0	0	1	0	1	0	0	0		0
324	28	11	0	70	1	210	3.5	1		0	0	2	1	3	1	1	1	1	1	4	1	1	1	0	2	2	0			4	1	13	0	0	0	0	0	0	0	0	0	0	1	1	0	0	0		0
217	30	16	1	72	1	150	2.5	1		0	0	0	0	0	0	0	1	0	1	2	1	1	1	1	3	2	5			10	0	2	9	1	1	0	0	0	1	0	0	0	0	0	0	0	0		0
308	31	20	1	69	1	427	7.11667	0		1	0	0	0	0	0	0	1	0	0	1	0	1	1	1	3	2	5			10	0	1	0	1	0	1	0	0	1	0	0	0	0	0	0	0	0		0
159	32	12	1	84	1	262	4.36667	1		0	0	3	0	3	1	1	1	0	1	3	1	1	1	1	3	2	2			7	0	9	1	1	0	1	0	0	1	0	0	0	0	0	0	0	0		0
158	33	5	0	64	1	290	4.83333	1		1	0	0	0	0	0	1	1	1	1	4	1	1	0	0	1	2	5			8	0	6	1	1	1	0	0	0	0	0	0	1	0	1	0	0	0		0
365	34	16	0	82	1	160	2.66667	1		0	1	1	1	2	0	0	1	0	0	1	0	1	1	1	3	1	5			9	0	4	9	0	0	0	0	0	0	0	0	1	0	1	0	0	0		0
349	35	15	1	54	1	257	4.28333	1		0	0	0	1	1	0	0	1	0	0	1	0	1	1	1	3	1	4			8	0	4	2	0	0	0	0	0	0	0	1	0	0	1	0	0	0		0
91	36	20	1	65	1	258	4.3	1		1	0	0	1	1	0	1	1	0	0	2	1	1	1	1	3	1	4			8	0	5	1	1	0	1	0	0	1	0	0	0	0	0	0	0	0		0
462	37	16	1	69	1	202	3.36667	1		0	0	1	1	2	0	0	1	0	1	2	1	1	1	1	3	2	5			10	0	4	9	1	0	1	0	0	1	0	0	0	0	0	0	0	0		0
307	38	13	0	52	1	241	4.01667	1		0	0	1	1	2	0	0	1	0	1	2	1	1	0	1	2	2	5			9	0	5	0	1	1	0	0	0	1	0	0	0	0	0	0	0	0		0
448	39	17	1	65	1	303	5.05	1		0	1	0	0	0	0	1	1	1	0	3	1	1	1	1	3	2	4			9	0	4	0	1	1	0	0	0	1	0	0	0	0	0	0	0	0		0
446	40	12	1	59	1	132	2.2	1		0	0	1	0	1	0	1	1	1	0	3	1	1	1	1	3	2	4			9	0	5	9	1	1	0	0	0	1	0	0	0	0	0	0	0	0		0
84	41	16	0	69	1	193	3.21667	1		0	0	0	0	0	0	1	0	0	0	1	0	1	1	1	3	2	5			10	0	1	0	1	0	1	0	0	1	0	0	0	0	0	0	0	0		0
238	42	13	0	53	1	227	3.78333	1		0	0	3	1	4	1	0	1	0	0	1	0	1	1	1	3	2	5			10	0	5	1	1	0	1	0	0	1	0	0	0	0	0	0	0	0		0
316	43	15	0	67	1	248	4.13333	1		0	1	1	1	2	0	1	0	0	1	2	1	1	1	0	2	2	5			9	0	5	9	0	0	0	0	0	0	0	0	1	0	1	0	0	0		0
547	44	15	1	32	1	266	4.43333	1		0	1	3	2	5	1	1	1	1	0	3	1	1	1	1	3	2	4			9	0	9	9	0	0	0	0	0	0	0	0	0	1	1	0	0	0		0
548	45	16	1	48	1	192	3.2	1		0	1	0	0	0	0	0	0	0	0	0	0	1	1	1	3	2	5			10	0	0	9	0	0	0	0	0	0	0	0	0	1	1	0	0	0		0
360	46	15	0	53	1	293	4.88333	1		0	2	3	1	4	1	1	1	0	0	2	1	1	1	1	3	1	4			8	0	8	1	0	0	0	0	0	0	0	0	1	0	1	0	0	0		0
549	47	18	1	60	1	303	5.05	1		1	1	0	0	0	0	0	0	0	1	1	0	1	1	1	3	0	4			7	0	4	9	0	0	0	0	0	0	0	0	1	0	1	0	0	0		0
175	48	15	1	77	1	238	3.96667	1		0	0	0	0	0	0	1	1	0	1	3	1	1	1	1	3	2	4	1	0	10	0	2	0	0	0	0	0	0	0	0	0	1	0	1	0	0	0		0
404	49	16	0	50	1	237	3.95	1		0	0	0	0	0	0	1	1	1	1	4	1	1	1	1	3	2	5			10	0	4	9	0	0	0	0	0	0	0	0	0	1	1	0	0	0		0
449	50	15	1	45	1	296	4.93333	1		0	0	2	1	3	1	0	0	0	0	0	0	1	1	1	3	2	2			7	0	6	8	1	0	0	0	1	1	0	0	0	0	0	0	0	0		0
69	51	12	1	69	1	213	3.55	1		0	0	0	0	0	0	0	1	0	1	2	1	1	1	0	2	2	4			8	0	4	2	0	0	0	0	0	0	0	1	0	0	1	0	0	0		0
169	52	12	0	71	1	184	3.06667	1		0	0	0	0	0	0	0	1	0	0	1	0	1	1	1	3	2	5	1		10	0	1	1	0	0	0	0	0	0	0	0	0	1	1	0	0	0		0
550	53	12	0	63	1	255	4.25	1		0	0	2	3	5	1	1	1	1	0	3	1	1	1	1	3	2	5			10	0	8	9	0	0	0	0	0	0	0	0	0	0	0	0	0	1	Venous Sinus Thrombosis	1
553	54	17	1	53	1	288	4.8	1		1	0	3	2	5	1	0	1	0	1	2	1	1	1	1	3	2	3			8	0	9	9	0	0	0	0	0	0	0	0	1	0	1	0	0	0		0
1	55	16	0	83	1	249	4.15	1		0	0	1	0	1	0	1	1	0	1	3	1	1	1	1	3	2	3			8	0	6	1	1	1	0	0	1	1	0	0	0	0	0	0	0	0		0
73	56	18	1	76	1	179	2.98333	1		0	0	1	1	2	0	1	1	0	0	2	1	1	1	1	3	1	1			5	1	9	8	0	0	0	0	0	0	0	1	0	0	1	0	0	0		0
122	57	18	0	51	1	135	2.25	1		0	0	0	1	1	0	0	1	0	1	2	1	1	1	0	2	2	5			9	0	4	2	1	0	1	0	0	1	0	0	0	0	0	0	0			0
61	58	16	0	47	1	194	3.23333	1		0	0	0	0	0	0	0	0	0	0	0	0	1	1	1	3	2	5			10	0	0	1	1	1	0	0	0	1	0	0	0	0	0	0	0	0		0
460	59	20	1	55	1	147	2.45	1		0	0	0	0	0	0	0	0	0	0	0	0	1	1	1	3	2	5			10	0	0	9	1	0	0	0	0	1	0	0	0	0	0	0	0	0		0
310	60	14	1	71	1	192	3.2	1		0	0	0	0	0	0	0	1	1	1	3	1	1	1	1	3	2	3			8	0	5	8	0	0	0	0	0	0	0	0	0	1	1	0	0	0		0
221	61	10	0	79	1	406	6.76667	0		0	0	0	0	0	0	1	0	1	1	3	1	1	1	1	3	0	4			7	0	6	2	1	1	0	0	0	1	0	0	0	0	0	0	0	0		0
655	62	19	1	61	1	258	4.3	1		1	0	0	0	0	0	1	0	0	0	1	0	1	1	1	3	2	5			10	0	1	0	0	0	0	0	1	1	0	0	0	0	0	0	0	0		0
16	63	7	0	87	1	273	4.55	1		0	0	0	0	0	0	0	0	0	1	1	0	1	1	0	2	2	0			4	1	7	2	0	0	0	0	0	0	0	1	0	0	1	0	0	0		0
330	64	19	1	27	1	138	2.3	1		0	1	0	1	1	0	0	0	0	0	0	0	1	1	1	3	2	5	0	0	10	0	1	4	1	1	0	0	0	1	0	0	0	0	0	0	0	0		0
32	65	13	0	80	1	206	3.43333	1		0	0	2	1	3	1	0	1	0	1	2	1	1	0	0	1	2	5			8	0	7	6	0	0	0	0	0	0	0	0	0	0	0	0	0	1	Second opinion on treatment	1
620	66	14	1	48	1	313	5.21667	1		1	0	1	1	2	0	1	1	1	1	4	1	1	1	1	3	2	2			7	0	9	9	0	0	0	0	0	0	0	0	0	1	1	0	0	0		0
442	67	13	1	65	1	187	3.11667	1		0	0	0	0	0	0	1	0	0	0	1	0	1	0	1	2	2	4			8	0	3	10	0	0	0	0	0	0	0	1	0	0	1	0	0	0		0
622	68	20	1	84	1	213	3.55	1		0	0	0	0	0	0	0	0	0	1	1	0	1	1	1	3	2	3			8	0	3	2	0	0	0	0	0	0	0	0	1	0	1	0	0	0		0
364	69	16	1	39	1	220	3.66667	1		0	1	2	1	3	1	1	1	1	0	3	1	1	1	1	3	2	5			10	0	6	8	0	0	0	0	0	0	0	0	0	1	1	0	0	0		0
291	70	10	1	72	1	263	4.38333	1		1	1	3	3	6	1	0	1	0	0	1	0	1	0	0	1	2	3			6	1	11	6	0	0	0	0	0	0	0	1	0	0	1	0	0	0		0
600	71	12	1	75	1	290	4.83333	1		0	0	0	1	1	0	1	1	0	1	3	1	1	1	1	3	0	1			4	1	10	0	1	0	1	0	0	1	0	0	0	0	0	0	0	0		0
824	72	18	0	77	1	275	4.58333	1		0	0	1	2	3	1	0	1	0	0	1	0	1	1	1	3	1	4			8	0	6	1	1	0	1	0	0	1	0	0	0	0	0	0	0	0		0
623	73	17	0	58	1	237	3.95	1		0	0	0	0	0	0	0	0	0	1	1	0	1	1	1	3	2	5			10	0	1	2	0	0	0	0	0	0	0	1	0	0	1	0	0	0		0
438	74	18	1	52	1	315	5.25	1		1	0	0	0	0	0	0	1	0	0	1	0	1	0	0	1	2	4			7	0	4	2	0	0	0	0	0	0	0	1	0	0	1	0	0	0		0
873	75	12	0	62	1	441	7.35	0		0	1	3	3	6	1	1	1	0	1	3	1	1	1	0	2	1	2	1	1	5	1	14	1	1	0	1	0	0	1	0	0	0	0	0	0	0	0		0
918	76	22	1	68	1	205	3.41667	1		0	0	1	0	1	0	1	0	0	1	2	1	1	1	0	2	2	2			6	1	7	1	0	0	0	0	0	0	0	1	0	0	1	0	0	0		0
294	77	16	1	69	1	204	3.4	1		0	2	0	1	1	0	1	1	0	1	3	1	1	1	1	3	2	4			9	0	5	1	1	0	0	1	0	1	0	0	0	0	0	0	0	0		0
489	78	16	1	59	1	198	3.3	1		0	0	2	1	3	1	1	0	1	1	3	1	1	1	0	2	2	4	1	0	8	0	8	0	1	0	1	0	0	1	0	0	0	0	0	0	0	0		0
695	79	16	0	85	1	229	3.81667	1		0	0	0	0	0	0	1	1	0	1	3	1	1	1	1	3	2	5	0	0	10	0	3	1	1	1	0	0	0	1	0	0	0	0	0	0	0	0		0
269	80	15	1	69	1	171	2.85	1		0	0	0	0	0	0	0	1	0	1	2	1	1	1	1	3	1	3	1	0	7	0	5	2	0	0	0	0	0	0	0	1	0	0	1	0	0	0		0
683	82	15	1	57	1	286	4.76667	1		0	0	1	3	4	1	0	0	1	1	2	1	1	1	1	3	0	3	1	1	6	1	10	0	0	0	0	0	0	0	0	0	0	1	1	0	0	0		0
198	83	18	0	66	1	125	2.08333	1		0	0	0	1	1	0	1	1	0	0	2	1	1	1	1	3	2	4			9	0	4	6	0	0	0	0	0	0	0	0	0	0	0	0	0	1	opinion on stroke prevention for patient with GI blood loss	1
649	84	16	1	59	1	164	2.73333	1		0	0	0	2	2	0	1	1	0	1	3	1	1	1	1	3	2	3	0	1	8	0	7	2	0	0	0	0	0	0	0	1	0	0	1	0	0	0		0
784	86	13	1	74	1	264	4.4	1		0	0	0	0	0	0	1	1	1	1	4	1	1	0	1	2	0	4			6	1	8	1	1	1	0	0	0	1	0	0	0	0	0	0	0	0		0
934	87	25	0	52	1	182	3.03333	1		0	0	0	1	1	0	1	1	0	1	3	1	1	1	1	3	2	3	1	1	8	0	6	6	1	1	0	0	0	1	0	0	0	0	0	0	0	0		0
392	88	14	1	78	1	279	4.65	1		0	0	0	0	0	0	0	1	0	1	2	1	1	1	1	3	2	4			9	0	3	0	1	1	0	0	0	1	0	0	0	0	0	0	0	0		0
581	89	14	0	56	1	271	4.51667	1		0	0	0	0	0	0	1	1	1	1	4	1	1	1	1	3	2	4	1	1	9	0	5	3	0	0	0	0	1	1	0	0	0	0	0	0	0	0		0
924	90	14	0	63	1	196	3.26667	1		0	0	0	1	1	0	1	1	1	0	3	1	1	1	1	3	2	5			10	0	4	0	1	0	1	0	0	1	0	0	0	0	0	0	0	0		0
744	91	19	0	48	1	228	3.8	1		0	0	0	0	0	0	1	1	1	0	3	1	1	1	1	3	2	4	1	1	9	0	4	0	1	1	0	0	0	1	0	0	0	0	0	0	0	0		0
640	92	17	0	53	1	189	3.15	1		1	0	0	0	0	0	1	0	0	0	1	0	1	1	0	2	2	5			9	0	2	6	0	0	0	0	0	0	0	1	0	0	1	0	0	0		0
743	93	16	1	60	1	207	3.45	1		0	0	0	0	0	0	0	1	0	1	2	1	1	1	0	2	2	2	1	1	6	1	6	1	0	0	0	0	1	1	0	0	0	0	0	0	0	0		0
872	94	11	1	28	1	192	3.2	1		0	0	0	0	0	0	0	0	0	0	0	0	1	1	1	3	2	3	1	1	8	0	2	6	0	0	0	0	0	0	0	0	0	1	1	0	0	0		0
592	95	14	0	52	1	290	4.83333	1		1	2	0	0	0	0	1	1	1	0	3	1	1	0	1	2	1	5			8	0	5	5	1	0	1	1	0	1	0	0	0	0	0	0	0	0		0
1024	96	16	1	55	1	286	4.76667	1		1	0	0	1	1	0	0	1	0	1	2	1	1	1	1	3	2	0	1	1	5	1	8	2	1	1	0	0	0	1	0	0	0	0	0	0	0	0		0
700	97	14	0	63	1	329	5.48333	1		1	0	1	2	3	1	1	1	1	1	4	1	1	1	0	2	2	4	1	1	8	0	9	0	0	0	0	0	0	0	0	0	0	0	0	0	0	1	falls - reassessment	1
435	98	15	0	74	1	215	3.58333	1		0	0	0	1	1	0	0	1	0	0	1	0	1	1	1	3	2	4			9	0	3	2	1	1	0	0	0	1	0	0	0	0	0	0	0	0		0
1073	99	13	1	71	1	185	3.08333	1		0	0	0	0	0	0	1	1	1	1	4	1	1	1	1	3	1	4	1	0	8	0	6	6	1	0	0	0	0	1	0	0	0	0	0	0	0	0		0
757	100	15	1	65	1	171	2.85	1		0	0	0	0	0	0	0	0	0	0	0	0	1	1	0	2	2	3	1	1	7	0	3	8	1	0	0	1	0	1	0	0	0	0	0	0	0	0		0
520	101	20	1	81	1	256	4.26667	1		0	0	0	3	3	1	0	0	0	1	1	0	1	1	0	2	2	0	1	1	4	1	10	2	0	0	0	0	0	0	0	1	0	0	1	0	0	0		0
1147	102	12	0	59	1	215	3.58333	1		0	0	0	0	0	0	0	1	0	1	2	1	1	1	1	3	2	5	0	0	10	0	2	1	1	0	1	1	0	1	0	0	0	0	0	0	0	0		0
1018	103	14	1	76	1	266	4.43333	1		0	0	0	0	0	0	1	0	0	1	2	1	1	1	1	3	1	1	1	1	5	1	7	9	0	0	0	0	0	0	0	0	1	0	1	0	0	0		0
957	104	17	1	43	1	154	2.56667	1		0	0	0	0	0	0	0	0	0	1	1	0	1	1	1	3	2	4	1	0	9	0	2	2	0	0	0	0	0	0	0	1	0	0	1	0	0	0		0
518	105	17	0	26	1	193	3.21667	1		0	0	0	2	2	0	0	1	0	0	1	0	1	1	1	3	1	1	1	1	5	1	8	0	0	0	0	0	0	0	0	0	1	0	1	0	0	0		0
1453	106	10	0	87	1	220	3.66667	1		0	0	0	1	1	0	1	1	1	1	4	1	1	1	1	3	1	1			5	1	10	9	0	0	0	0	0	0	0	0	0	1	1	0	0	0		0
742	107	16	0	79	1	307	5.11667	1		0	0	0	0	0	0	0	1	0	0	1	0	1	1	1	3	2	4		1	9	0	2	1	0	0	0	0	1	1	0	0	0	0	0	0	0	0		0
827	108	12	1	69	1	161	2.68333	1		1	0	0	0	0	0	1	0	0	0	1	0	1	1	1	3	2	5			10	0	1	0	1	0	0	0	0	1	0	0	0	0	0	0	0	0		0
1079	109	15	1	68	1	232	3.86667	1		1	0	3	3	6	1	0	1	0	0	1	0	1	1	1	3	2	3	1	0	8	0	9	1	0	0	0	0	1	1	0	0	0	0	0	0	0	0		0
853	110	18	0	46	1	169	2.81667	1		0	0	0	2	2	0	0	1	0	1	2	1	1	1	1	3	2	3			8	0	6	6	1	0	1	0	0	1	0	0	0	0	0	0	0	0		0
515	111	7	0	78	1	217	3.61667	1		0	0	0	1	1	0	1	1	0	1	3	1	1	1	1	3	2	3	1	1	8	0	6	0	1	0	0	0	0	0	0	0	0	1	1	0	0	0		0
202	112	13	0	66	1	177	2.95	1		0	0	0	0	0	0	0	0	0	0	0	0	1	1	1	3	0	5			8	0	2	0	0	0	0	0	0	0	0	0	0	0	0	0	0	1	Opinion on plavix	1
1508	113	12	0	68	1	180	3	1		0	0	0	0	0	0	1	1	0	1	3	1	1	1	1	3	1	3	1	0	7	0	6	9	1	0	0	0	0	1	0	0	0	0	0	0	0	0		0
1520	114	20	1	77	1	270	4.5	1		0	0	0	0	0	0	1	1	0	0	2	1	1	0	0	1	2	2		1	5	1	7	3	1	0	1	0	0	1	0	0	0	0	0	0	0	0		0
1543	115	17	1	65	1	188	3.13333	1		0	0	0	0	0	0	1	0	1	0	2	1	1	1	1	3	2	5			10	0	2	2	1	1	0	0	0	1	0	0	0	0	0	0	0	0		0
1538	116	16	0	60	1	160	2.66667	1		0	0	0	0	0	0	0	0	0	0	0	0	1	1	1	3	2	5			10	0	0	1	1	0	1	0	0	1	0	0	0	0	0	0	0	0		0
1561	117	14	0	60	1	179	2.98333	1		0	0	0	0	0	0	0	0	0	0	0	0	1	1	1	3	2	3	1	0	8	0	2	1	1	1	0	0	0	1	0	0	0	0	0	0	0	0		0
1031	118	13	1	62	1	258	4.3	1		0	0	0	0	0	0	0	0	0	1	1	0	1	1	1	3	0	3	1	0	6	1	5	2	0	0	0	0	0	0	0	1	0	0	1	0	0	0		0
1074	119	13	0	65	1	274	4.56667	1		0	0	0	0	0	0	1	1	0	1	3	1	1	1	0	2	2	3	1	1	7	0	6	8	1	0	0	0	0	1	0	0	0	0	0	0	0	0		0
1486	120	14	1	75	1	303	5.05	1		0	0	0	0	0	0	0	0	0	1	1	0	1	1	0	2	0	4	1	1	6	1	5	1	1	1	1	0	0	1	0	0	0	0	0	0	0	0		0
437	121	14	0	50	1	212	3.53333	1		0	0	1	1	2	0	1	0	0	0	1	0	1	1	1	3	2	4		1	9	0	4	8	0	0	0	0	0	0	0	0	1	0	1	0	0	0		0
1595	122	18	1	46	1	312	5.2	1		0	0	0	1	1	0	1	0	0	0	1	0	1	0	1	2	2	4	1		8	0	4	1	1	0	0	1	0	1	0	0	0	0	0	0	0	0		0
1592	123	18	1	77	1	245	4.08333	1		0	0	0	0	0	0	1	1	0	0	2	1	1	1	1	3	2	4		1	9	0	3	1	1	0	0	1	0	1	0	0	0	0	0	0	0	0		0
1594	124	8	1	70	1	306	5.1	1		0	0	3	3	6	1	0	1	0	1	2	1	1	1	1	3	2	2	1	1	7	0	11	1	1	1	0	0	0	1	0	0	0	0	0	0	0	0		0
1598	125	25	1	46	1	210	3.5	1		0	0	3	3	6	1	1	1	1	0	3	1	1	1	1	3	2	5			10	0	9	1	1	1	0	1	0	1	0	0	0	0	0	0	0	0		0
1099	126	13	0	25	1	175	2.91667	1		0	0	0	0	0	0	0	1	0	0	1	0	1	1	1	3	2	3	1	1	8	0	3	0	0	0	0	0	0	0	0	0	0	0	0	0	0	1	Migraine	1
525	127	20	0	50	1	181	3.01667	1		0	0	0	1	1	0	0	1	0	1	2	1	1	1	1	3	2	5	0	0	10	0	3	2	0	0	0	0	0	0	0	1	0	0	1	0	0	0		0
811	128	12	1	82	1	245	4.08333	1		0	0	0	0	0	0	0	0	0	1	1	0	1	1	1	3	1	4	1	1	8	0	3	1	1	1	0	0	0	1	0	0	0	0	0	0	0	0		0
1720	129	18	1	32	1	163	2.71667	1		0	0	0	0	0	0	0	1	0	0	1	0	1	1	1	3	2	5			10	0	1	8	0	0	0	0	0	0	0	0	0	0	0	0	0	1	headaches and vasculitis	1
484	130	22	1	54	1	222	3.7	1		0	0	0	0	0	0	0	0	0	0	0	0	1	1	1	3	2	3	1	0	8	0	2	2	1	0	1	0	0	1	0	0	0	0	0	0	0	0		0
641	131	17	0	34	1	194	3.23333	1		0	0	0	0	0	0	0	1	0	0	1	0	1	1	1	3	2	4	1	1	9	0	2	9	0	0	0	0	0	0	0	0	0	0	0	0	0	1	NIP	1
1256	132	16	0	80	1	282	4.7	1		0	0	0	3	3	1	1	1	0	1	3	1	1	1	1	3	0	3	0	1	6	1	10	0	1	0	1	0	0	1	0	0	0	0	0	0	0	0		0
1277	133	12	0	69	1	166	2.76667	1		0	0	0	0	0	0	0	1	0	1	2	1	1	1	1	3	1	4	1	0	8	0	4	0	1	0	0	0	0	1	0	0	0	0	0	0	0	0		0
1266	134	17	1	41	1	263	4.38333	1		0	0	3	3	6	1	0	1	0	1	2	1	1	1	1	3	1	4	1	1	8	0	10	8	0	0	0	0	0	0	0	1	0	0	1	0	0	0		0
877	135	20	1	80	1	247	4.11667	1		0	0	0	0	0	0	1	0	0	1	2	1	1	1	1	3	2	4	1	1	9	0	3	9	0	0	0	0	0	0	0	0	0	1	1	0	0	0		0
562	136	10	1	65	1	280	4.66667	1		0	0	0	1	1	0	1	1	0	1	3	1	1	1	1	3	1	3	1	1	7	0	7	1	0	0	0	0	1	1	0	0	0	0	0	0	0	0		0
1686	137	12	0	82	1	218	3.63333	1		0	0	0	0	0	0	0	0	0	0	0	0	1	1	1	3	2	4	1	0	9	0	1	8	1	0	1	0	0	1	0	0	0	0	0	0	0	0		0
642	138	17	1	59	1	114	1.9	1		0	0	0	0	0	0	1	0	1	1	3	1	1	1	1	3	2	5		0	10	0	3	6	0	0	0	0	0	0	0	0	0	0	0	0	0	1	multiple microemboli	1
1615	139	12	0	91	1	298	4.96667	1		0	0	3	3	6	1	0	1	0	0	1	0	1	1	1	3	2	1	1	1	6	1	11	0	1	1	0	0	0	1	0	0	0	0	0	0	0	0		0
7	140	24	1	81	1	266	4.43333	1		0	0	2	3	5	1	0	1	0	1	2	1	1	1	1	3	2	5			10	0	7	0	1	0	0	1	0	1	0	0	0	0	0	0	0	1	stroke risk and altered LOC	0
1764	141	11	0	46	1	208	3.46667	1		0	0	0	0	0	0	1	1	0	0	2	1	1	1	1	3	2	2	1	1	7	0	5	2	1	1	0	0	0	1	0	0	0	0	0	0	0	1	complicated migraine	0
1820	142	16	0	65	1	177	2.95	1		0	0	0	0	0	0	1	1	0	0	2	1	1	1	1	3	0	4	1	1	7	0	5	0	0	0	0	0	0	0	0	0	0	0	0	0	0	1	left ptosis	1
284	143	16	0	56	1	138	2.3	1		0	1	0	1	1	0	0	1	0	0	1	0	1	1	1	3	1	4	1	0	8	0	4	0	0	0	0	0	0	0	0	0	0	1	1	0	0	0		0
1791	144	14	0	63	1	250	4.16667	1		1	2	0	0	0	0	1	0	0	1	2	1	1	1	0	2	0	3		1	5	1	7	1	1	0	0	1	0	1	0	0	0	0	0	0	0	0		0
682	145	17	0	68	1	171	2.85	1		1	0	0	0	0	0	1	0	1	1	3	1	1	1	1	3	1	4		1	8	0	5	6	0	0	0	0	0	0	0	0	0	0	0	0	1	0		1
215	146	16	1	69	1	217	3.61667	1		0	0	0	0	0	0	1	0	1	1	3	1	1	1	1	3	2	4	1	1	9	0	4	7	0	0	0	0	0	0	0	0	0	0	0	0	0	1	Basilar dolichoectasia	1
1336	147	17	1	73	1	204	3.4	1		0	0	0	0	0	0	0	0	0	1	1	0	1	1	0	2	2	4		0	8	0	3	2	0	0	0	0	0	0	0	0	1	0	1	0	0	0		0
1128	148	16	0	63	1	263	4.38333	1		1	0	1	2	3	1	0	1	0	1	2	1	1	1	1	3	2	5		0	10	0	5	0	1	0	0	1	0	1	0	0	0	0	0	0	0	0		0
1460	149	6	0	55	1	402	6.7	0		0	0	0	1	1	0	0	0	0	0	0	0	1	1	0	2	1	2		0	5	1	6	2	1	1	0	0	0	1	0	0	0	0	0	0	0	0		0
1908	150	15	1	47	1	152	2.53333	1		0	0	1	0	1	0	1	1	1	1	4	1	1	1	1	3	1	5			9	0	6	9	1	0	0	0	0	1	0	0	0	0	0	0	0	0		0
723	151	17	1	64	1	329	5.48333	1		1	0	0	1	1	0	1	1	1	1	4	1	1	1	1	3	2	5			10	0	5	0	0	0	0	0	0	0	0	0	0	0	0	0	0	1	Follow up	1
913	152	23	1	53	1	276	4.6	1		1	0	0	1	1	0	1	1	0	1	3	1	1	1	1	3	2	5	0	0	10	0	4	9	0	0	0	0	0	0	0	0	0	1	1	0	0	0		0
155	153	21	0	68	1	198	3.3	1		0	0	0	0	0	0	0	0	0	1	1	0	1	0	0	1	2	2		0	5	1	6	0	0	0	0	0	0	0	0	0	0	1	1	0	0	0		0
2068	154	11	0	69	1	273	4.55	1		0	0	1	1	2	0	1	1	0	1	3	1	1	1	0	2	1	5		0	8	0	7	7	0	0	0	0	1	1	0	0	0	0	0	0	0	0		0
1812	155	16	0	34	1	131	2.18333	1		0	0	0	0	0	0	1	1	0	0	2	1	1	1	1	3	2	3	1	1	8	0	4	0	1	1	1	1	0	1	0	0	0	0	0	0	0	0		0
1953	156	17	0	30	1	169	2.81667	1		0	0	0	1	1	0	1	1	0	0	2	1	1	1	1	3	2	5	0	0	10	0	3	2	1	1	0	0	0	1	0	0	0	0	0	0	0	0		0
533	157	13	1	56	1	161	2.68333	1		0	0	3	3	6	1	1	0	0	1	2	1	1	1	0	2	1	2	1	1	5	1	13	0	0	0	0	0	0	0	0	0	0	1	1	0	0	0		0
912	158	14	0	81	1	239	3.98333	1		0	0	0	0	0	0	0	1	0	1	2	1	0	1	0	1	2	2	1	1	5	1	7	1	0	0	0	0	1	1	0	0	0	0	0	0	0	0		0
1957	159	14	0	71	1	188	3.13333	1		0	0	0	0	0	0	1	1	0	1	3	1	1	1	1	3	1	5		0	9	0	4	1	1	1	0	0	0	1	0	0	0	0	0	0	0	0		0
1046	160	19	1	65	1	274	4.56667	1		0	0	0	1	1	0	0	1	0	1	2	1	1	1	0	2	2	5	0	0	9	0	4	2	1	0	0	0	0	1	0	0	0	0	0	0	0	0		0
1906	161	17	0	53	1	216	3.6	1		0	0	0	0	0	0	0	1	0	0	1	0	1	1	1	3	2	3	1	0	8	0	3	5	1	0	0	1	0	1	0	0	0	0	0	0	0	0		0
456	162	25	1	70	1	189	3.15	1		0	0	0	0	0	0	1	1	1	0	3	1	1	1	1	3	2	0	1	1	5	1	8	2	1	1	1	1	0	1	0	0	0	0	0	0	0	0		0
1840	163	16	1	85	1	254	4.23333	1		0	0	0	0	0	0	1	1	0	1	3	1	1	1	1	3	1	2	1	1	6	1	7	6	1	1	0	0	0	1	0	0	0	0	0	0	0	0		0
1726	164	16	0	78	1	269	4.48333	1		0	0	0	0	0	0	0	1	0	0	1	0	1	1	1	3	2	3	1	1	8	0	3	0	0	0	0	0	0	0	0	0	1	0	1	0	0	0		0
1174	165	18	0	55	1	171	2.85	1		0	0	0	0	0	0	1	0	0	0	1	0	1	1	1	3	2	4	1	0	9	0	2	1	0	0	0	0	1	1	0	0	0	0	0	0	0	0		0
2067	166	20	1	77	1	240	4	1		0	0	0	0	0	0	1	1	1	1	4	1	1	1	0	2	2	3	1	0	7	0	7	1	1	1	0	0	0	1	0	0	0	0	0	0	0	0		0
2135	167	16	0	77	1	289	4.81667	1		1	0	1	1	2	0	0	1	0	0	1	0	1	1	1	3	1	0	1	1	4	1	9	1	0	0	0	0	0	0	0	0	0	0	0	0	0	1	Falls	1
1870	168	18	1	44	1	185	3.08333	1		0	0	0	0	0	0	1	0	1	0	2	1	1	1	1	3	2	5	0	0	10	0	2	2	0	0	0	0	0	0	0	1	0	0	1	0	0	0		0
1022	169	15	0	48	1	247	4.11667	1		1	0	3	3	6	1	0	1	0	0	1	0	1	1	1	3	2	3	1	1	8	0	9	2	0	0	0	0	0	0	0	0	0	0	0	0	0	1	rt carotid dissection	1
2117	170	13	0	27	1	194	3.23333	1		0	0	3	0	3	1	1	1	0	0	2	1	0	1	0	1	1	5	0	0	7	0	8	8	0	0	0	0	0	0	0	0	0	0	0	0	0	1	?CNS Vasculitis	1
499	171	18	0	76	1	142	2.36667	1		0	0	0	0	0	0	0	0	0	0	0	0	1	1	1	3	2	5	0	0	10	0	0	2	1	1	0	0	0	1	0	0	0	0	0	0	0	0		0
901	172	14	1	43	1	290	4.83333	1		1	0	0	1	1	0	0	1	0	1	2	1	1	1	1	3	2	5	0	0	10	0	3	9	0	0	0	0	0	0	0	0	0	0	0	0	0	1	Intracranial Atherosclerosis	1
161	173	11	0	77	1	203	3.38333	1		1	0	0	3	3	1	0	1	0	1	2	1	1	1	0	2	2	5	0	0	9	0	6	0	0	0	0	0	0	0	0	0	0	0	0	0	0	1	Headaches	1
1183	174	8	1	51	1	288	4.8	1		0	0	0	3	3	1	1	1	0	1	3	1	1	1	0	2	2	0	0	0	4	1	12	2	0	0	0	0	0	0	0	1	0	0	1	0	0	0		0
436	175	16	1	51	1	190	3.16667	1		0	0	0	0	0	0	1	1	1	0	3	1	1	1	1	3	2	4	1	1	9	0	4	0	0	0	0	0	0	0	0	0	0	0	0	0	0	1	follow up	1
503	176	13	1	68	1	310	5.16667	1		1	0	0	3	3	1	1	0	0	0	1	0	1	1	1	3	2	4	1	1	9	0	5	0	0	0	0	0	0	0	0	0	0	1	1	0	0	0		0
458	177	20	0	67	1	246	4.1	1		0	0	0	0	0	0	1	1	0	0	2	1	1	1	1	3	2	2	1	1	7	0	5	7	0	0	0	0	0	0	0	0	1	0	1	0	0	0		0
1516	178	15	0	81	1	204	3.4	1		0	0	0	1	1	0	0	1	0	0	1	0	1	1	0	2	1	5	0	0	8	0	4	3	0	0	0	0	1	1	0	0	0	0	0	0	0	0		0
1552	179	16	0	67	1	120	2	1		0	2	0	0	0	0	0	1	0	0	1	0	1	1	1	3	2	3	1	0	8	0	3	6	0	0	0	0	0	0	0	0	0	0	0	0	0	1	advice on cerebral amylioid angiopathy	1
1006	180	14	1	88	1	225	3.75	1		1	0	0	0	0	0	0	0	0	1	1	0	1	1	0	2	2	5	0	0	9	0	2	1	1	1	0	0	0	1	0	0	0	0	0	0	0	0		0
2200	181	13	1	62	1	264	4.4	1		0	0	0	1	1	0	1	1	1	1	4	1	1	1	1	3	2	5	0	0	10	0	5	0	0	0	0	0	0	0	0	0	0	0	0	0	0	1	Amyloid	1
1045	182	19	0	65	1	281	4.68333	1		0	0	0	1	1	0	0	0	0	0	0	0	1	1	1	3	2	4	1	0	9	0	2	8	1	1	0	0	0	1	0	0	0	0	0	0	0	0		0
264	183	19	1	42	1	208	3.46667	1		0	0	0	1	1	0	1	1	1	0	3	1	1	1	1	3	2	2	1	1	7	0	7	0	1	0	0	1	0	1	0	0	0	0	0	0	0	0		0
1394	184	19	1	59	1	160	2.66667	1		1	0	0	0	0	0	0	1	1	0	2	1	1	1	1	3	2	5	0	0	10	0	2	5	1	0	1	0	0	1	0	0	0	0	0	0	0	0		0
1410	185	13	0	55	1	190	3.16667	1		0	0	0	0	0	0	1	1	0	0	2	1	1	1	1	3	2	5	0	0	10	0	2	1	1	0	1	1	0	1	0	0	0	0	0	0	0	0		0
1235	186	18	1	36	1	133	2.21667	1		0	0	0	0	0	0	1	0	1	0	2	1	1	1	1	3	1	2	1	1	6	1	6	6	0	0	0	0	0	0	0	0	0	0	0	0	0	1	Migraine	1
1001	187	16	0	43	1	182	3.03333	1		0	0	0	0	0	0	0	0	0	1	1	0	1	1	0	2	2	5	0	0	9	0	2	2	0	0	0	0	0	0	0	0	0	1	1	0	0	0		0
964	188	16	0	30	1	191	3.18333	1		0	0	0	0	0	0	0	1	0	0	1	0	1	1	1	3	2	5	0	0	10	0	1	9	0	0	0	0	0	0	0	0	1	0	1	0	0	0		0
2104	189	20	1	70	1	232	3.86667	1		0	0	1	0	1	0	0	1	1	1	3	1	1	1	1	3	2	2	1	1	7	0	7	0	1	1	0	0	0	0	0	1	0	0	1	0	0	0		0
1843	190	20	0	65	1	157	2.61667	1		0	0	0	0	0	0	0	0	0	0	0	0	1	1	1	3	2	4	1	1	9	0	1	1	1	1	0	0	0	1	0	0	0	0	0	0	0	0		0
818	191	15	1	74	1	345	5.75	0		0	0	0	0	0	0	0	1	0	1	2	1	1	1	1	3	1	2			6	1	6	0	0	0	0	0	0	0	0	0	0	0	0	0	1	0		1
1860	192	14	1	39	1	192	3.2	1		1	0	0	0	0	0	1	0	0	1	2	1	1	1	0	2	2	5	0	0	9	0	3	2	0	0	0	0	0	0	1	0	0	0	1	0	0	0		0
2223	193	19	0	49	1	129	2.15	1		0	0	0	0	0	0	1	1	0	0	2	1	1	1	1	3	1	4	1	0	8	0	4	6	1	0	1	0	0	1	0	0	0	0	0	0	0	0		0
329	194	11	0	82	1	144	2.4	1		0	0	0	0	0	0	1	0	0	1	2	1	1	1	1	3	2	4	1	0	9	0	3	3	0	0	0	0	0	0	0	0	1	0	1	0	0	0		0
596	195	18	0	84	1	495	8.25	0		0	0	1	1	2	0	1	0	1	1	3	1	1	1	1	3	1	4	1	1	8	0	7	0	0	0	0	0	0	0	0	0	0	0	0	0	0	1	? Anticoagulation r/t asymptomatic paroxysmal afib	1
516	196	19	0	58	1	333	5.55	1		0	0	3	1	4	1	0	1	0	0	1	0	1	1	1	3	1	5	0	0	9	0	6	3	0	0	0	0	0	0	0	0	0	0	0	0	0	1	presented with lt anterior ischemic optic neuropathy w/o significant documented risk factors	1
1459	197	21	1	76	1	214	3.56667	1		1	0	0	0	0	0	0	1	0	1	2	1	1	1	0	2	2	5	0	0	9	0	3	2	0	0	0	0	0	0	0	1	0	0	1	0	0	0		0
977	198	14	0	62	1	214	3.56667	1		0	0	0	1	1	0	0	0	0	1	1	0	1	1	1	3	2	5	0	0	10	0	2	0	1	1	0	0	0	1	0	0	0	0	0	0	0	0		0
1506	199	18	1	76	1	236	3.93333	1		1	0	0	0	0	0	0	0	0	1	1	0	1	1	1	3	2	2	1	1	7	0	4	0	0	0	0	0	0	0	0	0	0	1	1	0	0	0		0
2274	200	13	1	65	1	241	4.01667	1		0	0	0	1	1	0	1	0	0	0	1	0	1	1	1	3	0	4	1	0	7	0	5	3	0	0	0	0	1	1	0	0	0	0	0	0	0	0		0
1844	201	14	1	57	1	205	3.41667	1		0	0	0	0	0	0	1	1	0	1	3	1	1	1	1	3	1	5	0	0	9	0	4	8	0	0	0	0	0	0	0	0	0	0	0	0	0	1	SPC f/u for TBI pt.	1
1929	202	16	1	82	1	218	3.63333	1		0	0	0	1	1	0	0	1	0	1	2	1	1	1	1	3	1	2	1	1	6	1	7	2	0	0	0	0	0	0	1	0	0	0	1	0	0	0		0
1041	203	12	1	78	1	213	3.55	1		0	0	0	0	0	0	1	1	1	1	4	1	1	1	1	3	2	3	1	1	8	0	6	0	0	0	0	0	0	0	0	0	1	0	1	0	0	0		0
1891	204	19	0	79	1	206	3.43333	1		0	0	0	0	0	0	1	1	1	1	4	1	1	1	1	3	2	4	1	0	9	0	5	0	0	0	0	0	1	0	0	1	0	0	1	0	0	0		0
1027	205	12	1	81	1	236	3.93333	1		0	0	0	0	0	0	0	0	0	1	1	0	1	1	1	3	2	2	1	1	7	0	4	9	0	0	0	0	0	0	0	0	1	0	1	0	0	0		0
1854	206	19	0	66	1	166	2.76667	1		0	0	0	0	0	0	1	0	1	0	2	1	1	1	1	3	2	5	0	0	10	0	2	0	1	1	0	0	0	1	0	0	0	0	0	0	0	0		0
1465	207	15	0	59	1	163	2.71667	1		0	0	0	0	0	0	1	1	1	1	4	1	1	1	1	3	1	4	1	0	8	0	6	1	1	1	0	0	0	1	0	0	0	0	0	0	0	0		0
517	208	21	1	76	1	458	7.63333	0		0	0	2	0	2	0	1	1	0	1	3	1	1	1	1	3	2	3	1	1	8	0	7	2	1	1	0	0	0	0	0	1	0	0	1	0	0	0		0
1676	209	21	1	46	1	165	2.75	1		1	0	0	0	0	0	1	1	1	1	4	1	1	1	1	3	0	5	0	0	8	0	6	1	1	0	1	0	0	1	0	0	0	0	0	0	0	0		0
1405	210	17	0	75	1	210	3.5	1		0	0	0	1	1	0	1	1	1	1	4	1	1	1	1	3	2	5	0	0	10	0	5	0	1	1	0	0	0	1	0	0	0	0	0	0	0	0		0
1702	211	18	0	29	1	249	4.15	1		0	0	0	0	0	0	1	0	1	0	2	1	1	1	1	3	2	3	1	1	8	0	4	8	0	0	0	0	0	0	0	0	0	1	1	0	0	0		0
1944	212	19	0	80	1	299	4.98333	1		0	0	1	0	1	0	1	1	1	1	4	1	1	1	1	3	1	5	0	0	9	0	6	0	1	0	1	0	0	1	0	0	0	0	0	0	0	0		0
1762	213	13	1	83	1	427	7.11667	0		0	0	0	0	0	0	0	1	0	0	1	0	1	1	0	2	1	3	1	0	6	1	5	7	0	0	0	0	0	0	0	1	0	0	1	0	0	0		0
781	214	15	0	40	1	126	2.1	1		0	0	0	0	0	0	1	0	0	0	1	0	1	1	0	2	1	3	1	1	6	1	5	9	1	0	0	1	0	1	0	0	0	0	0	0	0	0		0
2412	215	13	0	57	1	221	3.68333	1		0	0	3	0	3	1	1	1	0	1	3	1	1	1	1	3	1	5	0	0	9	0	7	8	1	0	0	1	0	1	0	0	0	0	0	0	0	0		0
2310	216	14	0	48	1	293	4.88333	1		0	1	0	1	1	0	0	1	0	1	2	1	1	1	1	3	2	5	0	0	10	0	3	2	0	0	0	0	0	0	0	0	0	0	0	0	0	1	? CNS vasculitis	1
1040	217	15	0	38	1	147	2.45	1		0	0	3	2	5	1	0	1	0	0	1	0	1	1	1	3	1	4	1	1	8	0	8	3	0	0	0	0	0	0	0	0	0	0	0	0	0	1	sup. Sagittal thrombosis	1
2125	218	14	0	27	1	161	2.68333	1		0	0	2	3	5	1	0	1	0	0	1	0	1	1	0	2	1	2	1	1	5	1	11	8	0	0	0	0	0	0	0	0	0	0	0	0	0	1	Susac's syndrome	1
1912	219	18	1	73	1	180	3	1		0	0	0	0	0	0	1	0	0	1	2	1	1	1	1	3	2	5	0	0	10	0	2	8	0	0	0	0	0	0	0	1	0	0	1	0	0	0		0
2374	220	24	1	85	1	175	2.91667	1		0	0	0	0	0	0	0	0	0	1	1	0	1	1	1	3	2	5	0	0	10	0	1	5	1	0	1	0	0	1	0	0	0	0	0	0	0	0		0
2428	221	16	0	83	1	179	2.98333	1		0	0	0	1	1	0	0	1	0	1	2	1	1	1	1	3	2	5	0	0	10	0	3	0	1	1	0	0	0	1	0	0	0	0	0	0	0	0		0
1927	222	12	1	86	1	434	7.23333	0		0	0	0	1	1	0	0	0	0	1	1	0	1	1	1	3	1	4	0	0	8	0	4	2	0	0	0	0	0	0	1	0	0	0	1	0	0	0		0
2503	223	14	0	63	1	195	3.25	1		0	0	0	0	0	0	0	1	0	0	1	0	1	1	1	3	0	5	0	0	8	0	3	1	1	0	1	0	0	1	0	0	0	0	0	0	0	0		0
2288	224	14	0	79	1	166	2.76667	1		1	0	1	1	2	0	0	1	0	1	2	1	1	1	1	3	2	5	0	0	10	0	4	0	1	1	0	1	0	1	0	0	0	0	0	0	0	0		0
2027	225	14	0	92	1	205	3.41667	1		0	0	0	0	0	0	0	0	0	0	0	0	1	1	1	3	2	5	0	0	10	0	0	0	0	0	0	0	0	0	0	0	0	0	0	0	0	1	Memory lapse	1
2517	226	15	1	26	1	284	4.73333	1		0	0	0	0	0	0	0	1	0	0	1	0	1	1	1	3	1	3	1	1	7	0	4	1	0	0	0	0	0	0	0	0	0	0	0	0	0	1	Query Migraine	1
1998	227	22	1	75	1	247	4.11667	1		0	0	3	0	3	1	1	1	0	1	3	1	1	0	0	1	1	4	1	0	6	1	10	8	0	0	0	0	0	0	0	0	0	0	0	0	1	0		1
2217	228	8	1	83	1	377	6.28333	0		1	0	0	0	0	0	0	0	0	1	1	0	1	1	0	2	0	2	1	1	4	1	7	6	1	0	1	0	0	1	0	0	0	0	0	0	0	0		0
1738	229	18	0	68	1	139	2.31667	1		0	0	0	0	0	0	0	1	0	1	2	1	1	1	1	3	2	4	1	1	9	0	3	8	0	0	0	0	1	1	0	0	0	0	0	0	0	0		0
2557	230	17	1	75	1	182	3.03333	1		1	1	0	0	0	0	1	0	0	1	2	1	1	1	1	3	2	5	0	0	10	0	2	9	1	1	0	0	0	1	0	0	0	0	0	0	0	0		0
293	231	15	0	32	1	126	2.1	1		0	0	0	0	0	0	1	0	0	0	1	0	1	1	1	3	2	5	0	0	10	0	1	0	0	0	0	0	0	0	0	1	0	0	1	0	0	0		0
2095	232	16	0	78	1	123	2.05	1		0	0	0	0	0	0	0	0	0	0	0	0	1	1	1	3	2	4	1	0	9	0	1	0	1	0	1	0	0	1	0	0	0	0	0	0	0	0		0
2395	233	14	1	57	1	265	4.41667	1		0	0	0	0	0	0	1	0	1	1	3	1	1	1	1	3	1	2	1	1	6	1	7	5	1	0	1	0	0	1	0	0	0	0	0	0	0	0		0
659	234	12	1	66	1	151	2.51667	1		0	0	0	0	0	0	1	0	0	1	2	1	1	1	1	3	2	5	0	0	10	0	2	9	0	0	0	0	0	0	0	0	0	1	1	0	0	0		0
2007	235	19	0	74	1	199	3.31667	1		0	0	0	0	0	0	0	0	0	0	0	0	1	1	0	2	2	5	0	0	9	0	1	2	0	0	0	0	0	0	0	1	0	0	1	0	0	0		0
2350	236	20	1	78	1	252	4.2	1		0	0	0	0	0	0	0	0	0	0	0	0	1	1	1	3	2	3	1	1	8	0	2	1	1	0	1	0	0	1	0	0	0	0	0	0	0	0		0
2332	237	17	1	86	1	286	4.76667	1		0	0	0	0	0	0	1	0	0	1	2	1	1	0	1	2	2	5	0	0	9	0	3	6	1	1	0	0	0	1	0	0	0	0	0	0	0	0		0
1149	238	13	0	86	1	253	4.21667	1		0	0	0	0	0	0	1	1	1	1	4	1	1	1	1	3	2	5	0	0	10	0	4	1	0	0	0	0	1	1	0	0	0	0	0	0	0	0		0
1925	239	19	1	52	1	283	4.71667	1		0	0	0	1	1	0	1	1	1	1	4	1	1	1	1	3	2	5	0	0	10	0	5	2	0	0	0	0	0	0	1	1	0	0	1	0	0	0		0
1931	240	26	1	65	1	187	3.11667	1		0	0	0	0	0	0	0	0	0	1	1	0	1	1	0	2	2	5	0	0	9	0	2	2	0	0	0	0	0	0	1	0	0	0	1	0	0	0		0
2229	241	16	1	67	1	186	3.1	1		0	0	0	0	0	0	0	0	0	0	0	0	1	1	1	3	2	5	0	0	10	0	0	0	1	1	0	0	0	1	0	0	0	0	0	0	0	0		0
2505	242	11	1	84	1	258	4.3	1		0	0	0	0	0	0	1	1	0	1	3	1	1	1	1	3	1	3			7	0	6	9	1	0	0	0	0	1	0	0	0	0	0	0	0	0		0
2028	243	12	1	60	1	175	2.91667	1		1	0	0	0	0	0	1	0	0	1	2	1	1	1	1	3	2	4	1	1	9	0	3	2	0	0	0	0	0	0	0	1	0	0	1	0	0	0		0
1120	244	15	0	45	1	125	2.08333	1		0	0	0	0	0	0	0	0	0	1	1	0	1	1	1	3	2	5	0	0	10	0	1	2	0	0	0	0	0	0	0	0	1	0	1	0	0	0		0
745	245	9	1	79	1	188	3.13333	1		0	0	0	0	0	0	0	0	0	0	0	0	1	1	1	3	1	5	0	0	9	0	1	1	0	0	0	0	1	1	0	0	0	0	0	0	0	0		0
1936	246	16	1	80	1	223	3.71667	1		1	0	0	0	0	0	0	0	0	1	1	0	1	1	1	3	0	3	1	0	6	1	5	8	0	0	0	0	0	0	0	0	0	0	0	1	0	0		1
2421	247	12	1	87	1	286	4.76667	1		0	0	0	0	0	0	0	0	0	0	0	0	0	0	1	1	2	2	1	1	5	1	5	0	1	0	1	0	0	1	0	0	0	0	0	0	0	0		0
1930	248	14	1	69	1	184	3.06667	1		0	0	0	0	0	0	1	0	0	1	2	1	1	1	1	3	2	3			8	0	4	1	1	0	1	0	0	1	0	0	0	0	0	0	0	0		0
2451	249	24	1	69	1	149	2.48333	1		0	0	0	0	0	0	1	0	0	1	2	1	1	1	1	3	2	5	0	0	10	0	2	3	0	0	0	0	0	0	0	1	0	0	1	0	0	0		0
898	250	15	1	43	1	196	3.26667	1		1	0	0	0	0	0	1	0	1	0	2	1	1	1	1	3	2	4	1	1	9	0	3	1	1	1	0	0	0	1	0	0	0	0	0	0	0	0		0
2523	251	16	0	55	1	273	4.55	1		1	0	0	1	1	0	0	0	0	0	0	0	1	1	0	2	1	4	0	1	7	0	4	0	0	0	0	0	0	0	0	0	0	0	0	0	0	1	Reversible cerebral vasoconstriction syndrome	1
2507	252	16	0	81	1	162	2.7	1		0	0	0	0	0	0	0	0	0	0	0	0	1	1	1	3	2	3	1	0	8	0	2	2	1	1	0	0	0	1	0	0	0	0	0	0	0	0		0
1468	253	23	0	70	1	305	5.08333	1		1	0	1	1	2	0	1	1	0	0	2	1	1	1	1	3	2	2	0	0	7	0	7	0	0	0	0	0	0	0	1	0	0	0	1	0	0	0		0
1287	254	17	0	25	1	153	2.55	1		0	0	1	3	4	1	1	1	1	0	3	1	1	1	1	3	2	5	0	0	10	0	7	0	0	0	0	0	0	0	0	0	0	0	0	0	0	1	Recurrent Fainting Episodes	1
2160	255	12	0	35	1	274	4.56667	1		0	1	3	3	6	1	0	1	0	0	1	0	1	1	1	3	2	5	0	0	10	0	7	8	1	0	0	0	0	0	0	1	0	0	1	0	0	0		0
2194	256	13	0	65	1	255	4.25	1		0	1	0	0	0	0	0	0	0	1	1	0	1	1	1	3	2	2	1	0	7	0	4	8	0	0	0	0	0	0	0	0	0	0	0	0	0	1	Lupus Cerebritis	1
4	257	12	0	53	1	189	3.15	1		1	0	1	1	2	0	0	0	0	0	0	0	1	1	1	3	2	5	0	0	10	0	2	0	0	0	0	0	0	0	0	0	1	0	1	0	0	0		0
1928	258	12	0	59	1	180	3	1		0	0	0	1	1	0	0	0	0	0	0	0	1	1	1	3	0	5	0	0	8	0	3	2	0	0	0	0	0	0	1	0	0	0	1	0	0	0		0
2587	259	9	0	80	1	470	7.83333	0		0	0	1	2	3	1	1	1	0	1	3	1	1	0	1	2	1	3	1	1	6	1	10	0	1	1	1	0	0	1	0	0	0	0	0	0	0	0		0
2644	260	16	0	49	1	239	3.98333	1		0	0	1	0	1	0	0	1	0	1	2	1	1	1	1	3	2	4			9	0	4	1	1	1	0	1	0	1	0	0	0	0	0	0	0	0		0
2862	261	18	0	47	1	181	3.01667	1		0	0	0	0	0	0	1	0	1	0	2	1	1	1	1	3	2	3	1	1	8	0	4	1	1	1	0	0	0	1	0	0	0	0	0	0	0	0		0
1124	262	13	0	71	1	199	3.31667	1		0	0	0	0	0	0	0	0	0	0	0	0	1	1	1	3	2	4	1	0	9	0	1	1	1	1	0	0	0	1	0	0	0	0	0	0	0	0		0
565	263	16	0	72	1	188	3.13333	1		0	0	0	0	0	0	0	1	0	0	1	0	1	1	0	2	2	5	0	0	9	0	2	0	0	0	0	0	0	0	0	0	0	0	0	0	0	1	Intracranial Stenosis	1
1407	264	11	1	71	1	186	3.1	1		0	0	0	0	0	0	0	1	0	1	2	1	1	1	1	3	2	3	1	1	8	0	4	1	1	0	0	1	0	1	0	0	0	0	0	0	0	0		0
2132	265	17	0	66	1	220	3.66667	1		0	0	0	0	0	0	0	0	0	1	1	0	1	1	1	3	2	5	0	0	10	0	1	0	1	1	0	0	0	1	0	0	0	0	0	0	0	0		0
2445	266	12	0	64	1	247	4.11667	1		0	1	3	3	6	1	1	1	0	1	3	1	1	0	0	1	2	4	1	1	7	0	12	0	0	0	0	0	0	0	0	0	0	1	1	0	0	0		0
2684	267	10	0	66	1	216	3.6	1		0	0	1	1	2	0	0	1	0	1	2	1	1	1	1	3	2	5	0	0	10	0	4	9	1	1	0	0	0	1	0	0	0	0	0	0	0	0		0
2094	268	12	0	51	1	438	7.3	0		1	0	3	2	5	1	1	1	0	0	2	1	1	1	1	3	2	4	1	1	9	0	8	8	0	0	0	0	0	0	0	0	0	0	0	0	0	1	? Limbic encephalitis/vasculitis	1
2806	269	8	1	62	1	220	3.66667	1		1	0	3	3	6	1	1	1	0	1	3	1	1	1	0	2	0	4	1	0	6	1	13	0	1	1	1	0	0	1	0	0	0	0	0	0	0	0		0
2184	270	19	1	59	1	178	2.96667	1		0	0	0	0	0	0	1	1	0	1	3	1	1	1	1	3	2	4	0	1	9	0	4	0	1	0	0	0	0	1	0	0	0	0	0	0	0	0		0
2781	271	12	0	52	1	159	2.65	1		0	0	0	0	0	0	0	1	0	1	2	1	1	1	1	3	2	4	1	1	9	0	3	7	0	0	0	0	0	0	0	0	0	1	1	0	0	0		0
2089	272	13	1	20	1	158	2.63333	1		0	0	0	0	0	0	1	0	0	0	1	0	1	1	1	3	1	5	0	0	9	0	2	9	1	1	0	0	0	1	0	0	0	0	0	0	0	0		0
2702	273	12	0	58	1	129	2.15	1		0	0	0	0	0	0	0	1	0	1	2	1	1	1	1	3	2	5	0	0	10	0	2	2	0	0	0	0	0	0	0	1	0	0	1	0	0	0		0
2307	274	16	0	43	1	254	4.23	1		0	0	0	0	0	0	0	2	0	0	1	1	1	1	1	3	2	5	0	0	10	0	2	8	0	0	0	0	0	0	0	0	0	0	0	0	0	1	? Lt. ICA dissection	1
2908	275	23	1	71	1	243	4.05	1		0	0	0	0	0	0	0	1	0	1	2	1	1	1	1	3	2	3	1	1	8	0	4	0	1	0	0	1	0	1	0	0	0	0	0	0	0	0		0
2243	276	17	1	75	1	200	3.33333	1		1	0	0	1	1	0	0	0	0	0	0	0	1	1	1	3	2	5	0	0	10	0	1	9	1	0	1	0	0	1	0	0	0	0	0	0	0	0		0
2329	277	16	1	50	1	363	6.05	0		0	0	0	0	0	0	0	1	1	1	3	1	1	1	1	3	2	3	1	1	8	0	5	1	1	0	0	1	0	1	0	0	0	0	0	0	0	0		0
1106	278	15	1	21	1	148	2.46667	1		0	0	0	0	0	0	0	0	0	0	0	0	1	1	1	3	2	5			10	0	0	6	0	0	0	0	0	0	0	0	1	0	1	0	0	0		0
2569	279	15	0	69	1	169	2.81667	1		0	0	0	1	1	0	0	1	0	0	1	0	1	1	1	3	2	3	1	1	8	0	4	1	1	1	0	0	0	0	0	1	0	0	1	0	0	0		0
3033	280	14	1	51	1	165	2.75	1		1	0	0	0	0	0	1	1	1	1	4	1	1	1	0	2	1	2	1	1	5	1	9	1	1	0	1	0	0	1	0	0	0	0	0	0	0	0		0
2330	281	12	0	34	1	151	2.51667	1		0	0	1	1	2	0	1	1	0	1	3	1	1	1	1	3	2	4	1	1	9	0	6	0	0	0	0	0	0	0	0	0	0	1	1	0	0	0		0
2488	282	18	0	39	1	157	2.61667	1		0	0	0	1	1	0	1	1	0	0	2	1	1	1	1	3	2	3	1	0	8	0	5	6	1	1	0	0	0	1	0	0	0	0	0	0	0	0		0
3007	283	16	0	55	1	182	3.03333	1		1	0	0	0	0	0	1	1	0	1	3	1	1	1	1	3	1	4	1	1	8	0	5	2	1	0	1	0	0	1	0	0	0	0	0	0	0	0		0
94	284	12	1	51	1	184	3.06667	1		0	0	3	3	6	1	0	0	0	1	1	0	1	0	1	2	0	5	0	0	7	0	10	8	0	0	0	0	0	0	1	0	0	1	1	0	0	0		0
2453	285	20	1	53	1	140	2.33333	1		0	0	3	0	3	1	0	1	0	0	1	0	1	1	1	3	2	4	1	0	9	0	5	0	1	0	1	0	0	1	0	0	0	0	0	0	0	0		0
2681	286	17	0	72	1	122	2.03333	1		0	0	0	0	0	0	1	1	0	0	2	1	1	1	1	3	1	4	1	0	8	0	4	1	1	0	1	1	0	1	0	0	0	0	0	0	0	0		0
2709	287	12	0	80	1	326	5.43333	1		0	0	0	0	0	0	0	0	0	1	1	0	1	1	0	2	2	3	1	1	7	0	4	1	1	0	0	0	0	0	0	1	0	0	1	0	0	0		0
2559	288	5	0	75	1	463	7.71667	0		1	0	1	2	3	1	1	0	0	1	2	1	1	1	0	2	1	3	1	1	6	1	9	2	0	0	0	0	0	0	0	0	0	1	1	0	0	0		0
2647	289	16	1	44	1	216	3.6	1		1	0	0	1	1	0	0	1	0	0	1	0	1	1	1	3	2	4	1	0	9	0	3	2	0	0	0	0	0	0	0	1	0	0	1	0	0	0		0
1505	290	11	0	83	1	178	2.96667	1		0	0	0	3	3	1	0	1	0	1	2	1	1	1	1	3	2	5	0	0	10	0	5	0	0	0	0	0	0	0	0	0	1	0	1	0	0	0		0
2877	291	16	0	72	1	150	2.5	1		0	0	0	0	0	0	0	0	0	1	1	0	1	1	1	3	2	5	0	0	10	0	1	0	1	1	0	0	0	1	0	0	0	0	0	0	0	0		0
2467	292	19	0	76	1	182	3.03333	1		0	0	0	0	0	0	0	1	0	1	2	1	1	1	0	2	2	5	0	0	9	0	3	5	1	1	0	0	0	1	0	0	0	0	0	0	0	0		0
2057	293	16	1	55	1	286	4.76667	1		1	1	0	0	0	0	1	1	1	0	3	1	1	1	1	3	2	4	1	0	9	0	4	0	0	0	0	0	0	0	0	0	0	0	0	0	0	1	TGA	1
1970	294	15	0	41	1	135	2.25	1		0	0	0	0	0	0	0	1	0	0	1	0	1	1	1	3	1	3	1	1	7	0	4	2	0	0	0	0	0	0	0	0	0	0	0	0	0	1	Asymptomatic Spontaneous dissection in rt ICA	1
2425	295	16	1	66	1	194	3.23333	1		0	0	0	0	0	0	1	0	0	0	1	0	1	1	1	3	2	4	1	1	9	0	2	2	1	1	0	0	0	1	0	0	0	0	0	0	0	0		0
2835	296	16	1	73	1	158	2.63333	1		0	0	1	0	1	0	1	1	0	0	2	1	1	1	1	3	2	3	0	0	8	0	5	1	1	1	1	1	0	1	0	0	0	0	0	0	0	0		0
2207	297	12	0	54	1	196	3.26667	1		0	0	3	3	6	1	0	1	0	0	1	0	1	1	1	3	1	3	1	0	7	0	10	1	1	1	0	0	0	1	0	0	0	0	0	0	0	0		0
2733	298	17	0	63	1	162	2.7	1		0	0	1	1	2	0	0	1	0	0	1	0	1	1	1	3	2	5	0	0	10	0	3	2	0	0	0	0	0	0	0	0	0	0	0	0	0	1	retrobulbar optic neuropathy/neuritis	1
2936	299	8	0	69	1	260	4.33333	1		0	0	0	0	0	0	0	0	0	0	0	0	1	1	1	3	1	5	0	0	9	0	1	7	0	0	0	0	0	0	0	0	0	0	0	1	0	0		1
969	300	17	0	53	1	278	4.63333	1		0	0	1	1	2	0	1	1	1	0	3	1	1	1	1	3	0	2	1	1	5	1	10	1	0	0	0	0	0	0	0	0	1	0	1	0	0	0		0
2739	301	13	0	47	1	257	4.28333	1		1	0	0	2	2	0	0	0	0	1	1	0	1	1	1	3	2	5	0	0	10	0	3	2	0	0	0	0	0	0	0	1	0	0	1	0	0	0		0
2247	302	14	0	45	1	185	3.08333	1		0	0	3	3	6	1	0	0	0	0	0	0	1	1	1	3	2	5	0	0	10	0	6	0	0	0	0	0	0	0	0	0	0	0	0	0	0	1	headaches and pulsations at back of neck	1
1570	304	18	0	72	1	230	3.83333	1		0	0	2	1	3	1	1	1	0	1	3	1	1	1	1	3	2	5	0	0	10	0	6	8	0	0	0	0	0	0	0	0	0	0	0	0	0	1	? New dx of CADASIL	1
2905	305	10	1	78	1	313	5.21667	1		1	0	0	0	0	0	1	0	0	1	2	1	1	1	1	3	2	3	1	1	8	0	4	0	0	0	0	0	0	0	0	0	0	0	0	1	0	0		1
3124	306	19	1	75	1	351	5.85	1		0	0	1	1	2	0	0	0	0	1	1	0	1	1	1	3	2	5	0	0	10	0	3	0	0	0	0	0	0	0	0	0	0	1	1	0	1	1		0
3145	307	12	1	65	1	286	4.76667	1		0	0	0	0	0	0	1	0	0	0	1	0	1	1	1	3	2	0	1	1	5	1	6	5	0	0	0	0	0	0	0	0	0	1	1	0	0	0		0
1954	308	18	1	63	1	313	5.21667	1		0	0	0	0	0	0	0	0	0	1	1	0	1	1	1	3	2	3	1	0	8	0	3	0	0	0	0	0	0	0	0	0	0	1	1	0	0	0		0
3114	309	12	0	61	1	199	3.31667	1		0	0	3	3	6	1	0	1	0	1	2	1	1	1	1	3	2	5	0	0	10	0	8	2	1	1	0	0	0	1	0	0	0	0	0	0	0	0		0
3210	310	16	0	70	1	245	4.08333	1		0	0	0	3	3	1	0	0	0	1	1	0	1	1	1	3	2	5	0	0	10	0	4	3	0	0	0	0	1	1	0	0	0	0	0	0	0	0		0
2551	311	12	0	73	1	577	9.61667	0		1	0	2	3	5	1	1	0	0	1	2	1	1	0	0	1	2	0	1	1	3	1	14	2	0	0	0	0	0	0	0	1	0	0	1	0	0	0		0
2678	312	16	1	62	1	147	2.45	1		0	0	0	0	0	0	0	0	0	1	1	0	1	1	1	3	2	5	0	0	10	0	1	2	0	0	0	0	0	0	0	1	0	0	1	0	0	0		0
3383	313	20	0	67	1	259	4.31667	1		0	0	0	0	0	0	1	1	1	0	3	1	1	1	1	3	2	5	0	0	10	0	3	0	0	0	0	0	0	0	0	0	0	0	0	0	0	1	Restless Leg Syndrome	1
2808	314	16	1	91	1	346	5.76667	1		0	0	3	1	4	1	0	1	0	1	2	1	1	1	1	3	2	0	1	1	5	1	11	2	0	0	0	0	0	0	0	1	0	0	1	0	0	0		0
3175	315	20	1	76	1	259	4.31667	1		0	0	0	0	0	0	0	0	0	1	1	0	1	1	1	3	2	3	1	1	8	0	3	2	0	0	0	0	0	0	1	1	0	0	1	0	0	0		0
3227	316	20	0	31	1	225	3.75	1		0	0	0	3	3	1	1	1	0	0	2	1	1	1	1	3	2	5	0	0	10	0	5	1	1	1	0	0	0	1	0	0	0	0	0	0	0	0		0
2219	317	16	0	64	1	183	3.05	1		0	0	0	1	1	0	1	0	0	1	2	1	1	1	1	3	2	2	1	1	7	0	6	2	0	0	0	0	0	0	0	0	0	1	1	0	0	0		0
3160	318	23	0	68	1	256	4.26667	1		0	0	1	1	2	0	0	1	0	0	1	0	1	1	1	3	1	4	1	0	8	0	5	0	1	0	1	0	0	1	0	0	0	0	0	0	0	0		0
3243	319	12	1	17	1	210	3.5	1		1	0	2	1	3	1	0	0	0	0	0	0	1	1	1	3	2	4	1	0	9	0	4	2	0	0	0	0	0	0	0	1	0	0	1	0	0	0		0
1760	320	10	0	84	1	290	4.83333	1		0	0	0	0	0	0	0	1	0	1	2	1	1	1	1	3	1	4	1	1	8	0	4	7	0	0	0	0	0	0	0	0	0	0	0	1	0	0		1
3329	321	16	0	45	1	225	3.75	1		0	1	0	0	0	0	0	0	0	0	0	0	1	1	1	3	2	3	1	1	8	0	2	2	0	0	0	0	0	0	0	1	0	0	1	0	0	0		0
2456	322	22	0	74	1	336	5.6	1		0	0	0	0	0	0	0	0	0	0	0	0	1	1	1	3	2	1	1	1	6	1	4	2	0	0	0	0	0	0	0	0	0	0	0	0	1	0		1
2293	323	14	0	59	1	429	7.15	0		0	0	0	1	1	0	0	1	0	1	2	1	1	1	1	3	2	2	1	1	7	0	6	8	0	0	0	0	0	0	0	1	0	0	1	0	0	0		0
3168	324	17	0	70	1	270	4.5	1		1	0	0	0	0	0	0	0	0	1	1	0	1	1	0	2	1	5	0	0	8	0	3	0	0	0	0	0	1	1	0	0	0	0	0	0	0	0		0
2729	325	14	1	66	1	232	3.86667	1		0	0	0	0	0	0	0	0	0	1	1	0	1	1	1	3	2	4	1	0	9	0	2	0	1	0	0	1	0	1	0	0	0	0	0	0	0	0		0
2617	326	15	1	38	1	384	6.4	0		0	1	0	3	3	1	1	1	0	1	3	1	1	1	0	2	1	2	1	1	5	1	11	5	0	0	0	0	0	0	0	0	0	1	1	0	0	0		0
3437	327	17	1	83	1	227	3.78333	1		0	0	0	0	0	0	1	0	1	1	3	1	1	1	0	2	2	1	1	1	5	1	8	1	1	1	0	0	0	1	0	0	0	0	0	0	0	0		0
2928	328	15	0	66	1	264	4.4	1		0	0	0	0	0	0	1	0	0	0	1	0	1	1	0	2	2	5	0	0	9	0	2	2	0	0	0	0	0	0	1	1	0	0	1	0	0	0		0
3144	329	17	0	75	1	294	4.9	1		0	0	0	1	1	0	0	0	0	1	1	0	1	1	1	3	2	5	0	0	10	0	2	0	1	0	1	0	0	1	0	0	0	0	0	0	0	0		0
3202	330	14	0	72	1	292	4.86667	1		0	0	3	2	5	1	1	1	0	1	3	1	1	1	1	3	2	4	1	0	9	0	9	1	1	1	0	1	0	1	0	0	0	0	0	0	0	0		0
3522	331	13	1	57	1	244	4.06667	1		1	0	0	1	1	0	1	1	0	0	2	1	1	1	1	3	2	4	1	0	9	0	4	9	0	0	0	0	0	0	0	0	0	1	1	0	0	0		0
3472	332	16	1	77	1	184	3.06667	1		0	0	0	0	0	0	1	0	1	0	2	1	1	1	1	3	2	5	0	0	10	0	2	1	1	0	1	0	0	1	0	0	0	0	0	0	0	0		0
2851	333	16	1	82	1	324	5.4	1		0	0	0	0	0	0	0	0	0	1	1	0	1	1	1	3	2	1	1	1	6	1	5	2	0	0	0	0	0	0	1	0	0	0	1	0	0	0		0
3440	334	15	0	57	1	174	2.9	1		0	0	0	0	0	0	0	0	0	1	1	0	1	1	1	3	1	5	0	0	9	0	2	0	0	0	0	0	0	0	0	0	0	0	0	0	0	1	Transient Global Amnesia	1
3131	335	15	0	53	1	264	4.4	1		0	0	1	0	1	0	1	0	0	1	2	1	1	1	1	3	2	4	1	0	9	0	4	1	1	0	0	1	0	1	0	0	0	0	0	0	0	0		0
3330	336	18	1	64	1	192	3.2	1		0	0	0	1	1	0	1	0	1	0	2	1	1	1	1	3	1	5	0	0	9	0	4	1	1	0	0	1	0	1	0	0	0	0	0	0	0	0		0
2745	337	12	0	58	1	205	3.41667	1		0	0	3	2	5	1	1	1	1	0	3	1	1	1	1	3	2	5	0	0	10	0	8	8	0	0	0	0	0	0	0	1		0	1	0	0	0		0
3255	338	21	1	80	1	205	3.41667	1		0	0	0	0	0	0	1	0	0	0	1	0	1	1	1	3	2	5	0	0	10	0	1	0	0	0	0	0	0	0	0	0	0	0	0	0	0	1	transient global amnesia	1
3526	339	11	1	76	1	304	5.06667	1		0	0	1	0	1	0	1	1	1	0	3	1	1	1	0	2	2	4	1	1	8	0	6	6	1	0	0	1	0	1	0	0	0	0	0	0	0	0		0
3182	340	16	0	70	1	217	3.61667	1		0	0	0	0	0	0	1	0	0	0	1	0	1	1	1	3	2	5	0	0	10	0	1	1	1	0	0	1	1	1	0	0	0	0	0	0	0	0		0
3501	341	15	0	81	1	239	3.98333	1		0	0	0	0	0	0	1	1	0	1	3	1	1	1	1	3	2	0	1	1	5	1	8	8	1	0	1	0	0	1	0	0	0	0	0	0	0	0		0
3452	342	8	1	80	1	476	7.93333	0		1	0	0	0	0	0	1	0	0	0	1	0	1	1	1	3	2	3	1	1	8	0	3	1	1	1	1	0	0	1	0	0	0	0	0	0	0	0		0
3613	343	5	1	62	1	518	8.63333	0		1	0	0	0	0	0	0	1	0	1	2	1	1	1	0	2	1	3	1	1	6	1	6	0	1	1	0	0	0	0	0	1	0	0	1	0	0	0		0
3616	344	25	1	68	1	175	2.91667	1		0	0	0	0	0	0	0	0	0	1	1	0	1	1	1	3	2	5	0	0	10	0	1	6	0	0	0	0	0	0	0	0	1	0	1	0	0	0		0
3376	345	20	1	76	1	256	4.26667	1		0	0	0	0	0	0	1	0	0	0	1	0	1	1	1	3	2	3	1	1	8	0	3	0	0	0	0	0	1	1	0	0	0	0	0	0	0	0		0
2893	346	6	0	78	1	407	6.78333	0		0	0	1	1	2	0	0	1	0	1	2	1	1	1	1	3	0	4	1	0	7	0	7	2	1	1	0	0	1	0	1	0	0	0	1	0	0	0		0
2422	347	15	1	30	1	164	2.73333	1		0	0	2	2	4	1	1	1	1	1	4	1	1	1	1	3	2	5	0	0	10	0	8	8	1	0	0	1	0	1	0	0	0	0	0	0	0	0		0
3355	348	17	0	69	1	189	3.15	1		0	0	0	0	0	0	0	0	0	1	1	0	1	1	1	3	2	3	1	0	8	0	3	2	1	0	0	1	0	1	0	0	0	0	0	0	0	0		0
2844	349	17	1	36	1	227	3.78333	1		0	0	0	1	1	0	1	0	1	0	2	1	1	1	1	3	2	4	1	0	9	0	4	6	0	0	0	0	0	0	0	0	1	0	1	0	0	0		0
3560	350	15	0	68	1	310	5.16667	1		1	0	1	0	1	0	1	1	0	1	3	1	1	1	1	3	2	5	0	0	10	0	4	1	1	1	0	0	0	1	0	0	0	0	0	0	0	0		0
3535	351	12	0	70	1	282	4.7	1		1	0	3	1	4	1	1	1	0	1	3	1	1	1	1	3	2	3	1	1	8	0	9	1	1	1	0	0	0	1	0	0	0	0	0	0	0	0		0
3224	352	17	1	74	1	255	4.25	1		0	0	1	1	2	0	1	0	0	1	2	1	1	1	1	3	2	4	1	0	9	0	5	8	0	0	0	0	1	1	0	0	0	0	0	0	0	0		0
3752	353	14	0	54	1	246	4.1	1		0	0	1	1	2	0	1	1	1	1	4	1	1	1	1	3	2	4	1	0	9	0	7	0	0	0	0	0	0	0	0	0	0	0	0	0	0	1	headaches	1
3654	354	10	0	83	1	302	5.03333	1		0	0	0	0	0	0	0	0	0	0	0	0	1	1	1	3	2	3	1	0	8	0	2	1	1	1	0	0	0	1	0	0	0	0	0	0	0	0		0
2613	355	15	1	50	1	142	2.36667	1		0	0	0	0	0	0	1	0	0	1	2	1	1	1	1	3	2	4	1	0	9	0	3	6	1	1	0	0	0	1	0	0	0	0	0	0	0	0		0
3473	356	19	0	58	1	140	2.33333	1		0	0	0	0	0	0	0	1	0	0	1	0	1	1	1	3	2	5	0	0	10	0	1	6	0	0	0	0	1	1	0	0	0	0	0	0	0	0		0
3693	357	18	0	70	1	364	6.06667	0		1	0	3	1	4	1	0	1	0	1	2	1	1	1	1	3	1	3	1	1	7	0	9	0	1	1	0	0	0	1	0	0	0	0	0	0	0	0		0
3106	358	18	0	30	1	234	3.9	1		0	0	0	0	0	0	0	1	0	0	1	0	1	1	0	2	2	5	0	0	9	0	2	2	0	0	0	0	0	0	0	1	0	0	1	0	0	0		0
3058	359	12	0	18	1	185	3.08333	1		0	0	0	0	0	0	0	0	0	0	0	0	1	1	1	3	2	5	0	0	10	0	0	8	0	0	0	0	0	0	0	0	0	0	0	0	0	1	Traumatic Right ICA dissection	1
3283	360	7	0	95	1	447	7.45	0		0	0	0	0	0	0	0	0	0	1	1	0	1	0	0	1	2	1	1	1	4	1	7	9	0	0	0	0	0	0	0	1	0	0	1	0	0	0		0
3072	361	17	1	62	1	221	3.68333	1		0	0	0	0	0	0	1	1	1	1	4	1	1	1	1	3	2	4	1	1	9	0	5	8	0	0	0	0	0	0	0	0	0	1	1	0	0	0		0
2506	362	12	0	76	1	297	4.95	1		0	0	0	0	0	0	0	0	0	0	0	0	1	1	1	3	2	4	1	1	9	0	1	0	1	0	0	1	0	1	0	0	0	0	0	0	0	0		0
3552	363	8	0	86	1	254	4.23333	1		0	0	0	0	0	0	0	0	0	1	1	0	1	1	1	3	1	0	1	1	4	1	7	2	0	0	0	0	0	0	1	0	0	0	1	0	0	0		0
3508	364	18	1	69	1	196	3.26667	1		1	0	0	0	0	0	1	1	1	1	4	1	1	1	1	3	2	3	1	0	8	0	6	2	0	0	0	0	0	0	1	0	0	0	1	0	0	0		0
3403	365	18	1	67	1	152	2.53333	1		0	0	0	0	0	0	1	0	0	0	1	0	1	1	0	2	2	5	0	0	9	0	2	1	0	0	0	0	1	1	0	0	0	0	0	0	0	0		0
3271	366	12	0	80	1	170	2.83333	1		0	0	0	0	0	0	1	1	0	0	2	1	1	1	1	3	2	5	0	0	10	0	2	1	1	0	0	1	0	1	0	0	0	0	0	0	0	0		0
3577	367	15	1	54	1	173	2.88333	1		0	0	0	0	0	0	1	0	0	0	1	0	1	1	1	3	2	4	1	1	9	0	2	5	1	0	0		0	1	0	0	0	0	0	0	0	0		0
3869	368	21	1	40	1	154	2.56667	1		0	0	1	1	2	0	0	0	0	0	0	0	1	1	1	3	2	5	0	0	10	0	2	3	0	0	0	0	0	0	0	0	0	0	0	0	0	1	visual changes NYD	1
3947	369	17	1	70	1	171	2.85	1		0	0	0	0	0	0	0	0	0	1	1	0	1	1	1	3	2	5	0	0	10	0	1	0	1	0	0	1	0	1	0	0	0	0	0	0	0	0		0
3870	370	20	1	66	1	165	2.75	1		0	0	0	0	0	0	1	0	1	1	3	1	1	1	1	3	2	5	0	0	10	0	3	6	1	1	0	0	0	1	0	0	0	0	0	0	0	0		0
3354	371	15	0	41	1	253	4.21667	1		0	0	0	0	0	0	1	1	0	0	2	1	1	1	1	3	2	4	1	0	9	0	3	0	1	1	0	0	0	1	0	0	0	0	0	0	0	0		0
3989	372	17	0	59	1	245	4.08333	1		0	0	0	0	0	0	1	0	0	1	2	1	1	1	1	3	2	4	1	0	9	0	3	2	0	0	0	0	0	0	0	0	0	0	0	0	0	1	headache	1
3008	373	13	1	30	1	156	2.6	1		0	0	0	0	0	0	0	0	0	0	0	0	1	1	1	3	2	4	1	1	9	0	1	8	0	0	0	0	0	0	0	0	0	0	0	0	0	1	vasculitis clinic	1
3668	374	16	1	67	1	158	2.63333	1		0	0	0	0	0	0	0	0	0	1	1	0	1	1	1	3	2	2	1	1	7	0	4	1	1	1	0	0	0	1	0	0	0	0	0	0	0	0		0
3868	375	26	1	86	1	262	4.36667	1		0	0	0	0	0	0	0	1	0	1	2	1	1	1	1	3	2	3	1	1	8	0	4	0	0	0	0	0	0	0	0	0	0	0	0	0	0	1	hand cramping	1
2784	376	16	1	55	1	126	2.1	1		0	0	0	0	0	0	1	0	0	1	2	1	1	1	1	3	2	2	1	1	7	0	5	6	0	0	0	0	0	0	0	0	0	1	1	0	0	0		0
3667	377	26	1	79	1	221	3.68333	1		0	0	0	0	0	0	0	1	0	1	2	1	1	1	1	3	2	4	1	0	9	0	3	1	1	0	0	1	0	1	0	0	0	0	0	0	0	0		0
2511	378	18	0	36	1	150	2.5	1		0	0	0	0	0	0	0	0	0	0	0	0	1	1	1	3	2	5	0	0	10	0	0	0	1	1	1	0	0	1	0	0	0	0	0	0	0	0		0
4013	379	19	1	49	1	189	3.15	1		0	0	0	3	3	1	1	1	0	0	2	1	1	1	1	3	2	3	1	0	8	0	7	6	1	0	1	0	0	1	0	0	0	0	0	0	0	0		0
4019	380	19	0	46	1	205	3.41667	1		1	0	1	1	2	0	0	1	0	0	1	0	1	1	0	2	2	5	0	0	9	0	4	1	1	0	1	0	0	1	0	0	0	0	0	0	0	0		0
3808	381	25	0	56	1	153	2.55	1		1	0	1	1	2	0	0	0	0	1	1	0	1	1	1	3	2	3	1	0	8	0	5	1	1	1	0	0	0	1	0	0	0	0	0	0	0	0		0
3728	382	14	1	83	1	149	2.48333	1		0	0	0	0	0	0	0	1	1	1	3	1	1	1	1	3	2	2	1	1	7	0	6	1	1	0	1	0	0	1	0	0	0	0	0	0	0	0		0
1838	383	13	0	85	1	245	4.08333	1		1	0	0	1	1	0	0	1	0	1	2	1	1	0	0	1	2	3	1	0	6	1	7	2	0	0	0	0	0	0	0	1	0	0	1	0	0	0		0
4048	384	15	1	73	1	185	3.08333	1		0	0	0	0	0	0	1	0	0	0	1	0	1	1	1	3	2	4	1	0	9	0	2	8	0	0	0	0	0	0	0	0	0	0	0	0	1	0		1
3753	385	13	1	60	1	185	3.08333	1		0	0	0	0	0	0	1	0	0	1	2	1	1	1	1	3	2	5	0	0	10	0	2	1	1	0	0	1	0	1	0	0	0	0	0	0	0	0		0
4018	386	8	1	90	1	128	2.13333	1		0	0	0	0	0	0	0	0	0	1	1	0	1	1	0	2	1	3	1	0	6	1	5	2	1	0	1	0	0	1	0	0	0	0	0	0	0	0		0
3244	387	17	1	57	1	133	2.21667	1		0	0	0	0	0	0	0	0	0	0	0	0	1	1	1	3	2	5	0	0	10	0	0	2	0	0	0	0	1	1	0	0	0	0	0	0	0	0		0
3633	388	18	1	53	1	179	2.98333	1		0	0	2	3	5	1	1	1	0	1	3	1	1	1	0	2	2	5	0	0	9	0	9	2	0	0	0	0	0	0	1	0	0	0	1	0	0	0		0
3738	389	14	0	47	1	139	2.31667	1		0	0	0	0	0	0	0	1	0	0	1	0	1	1	1	3	2	5	0	0	10	0	1	3	0	0	0	0	1	1	0	0	0	0	0	0	0	0		0
4010	390	21	1	68	1	158	2.63333	1		1	0	0	0	0	0	1	0	0	1	2	1	1	1	1	3	2	5	0	0	10	0	2	5	1	0	1	0	0	1	0	0	0	0	0	0	0	0		0
3378	391	16	1	59	1	258	4.3	1		1	0	0	2	2	0	1	1	1	0	3	1	1	1	1	3	2	4	1	1	9	0	6	1	1	1	0	0	0	1	0	0	0	0	0	0	0	0		0
4075	392	16	0	45	1	139	2.31667	1		0	0	0	0	0	0	0	1	0	0	1	0	1	1	1	3	2	4	1	0	9	0	2	1	1	1	0	0	0	1	0	0	0	0	0	0	0	0		0
3903	393	9	0	52	1	255	4.25	1		0	0	3	3	6	1	0	1	0	1	2	1	1	1	0	2	1	2	1	1	5	1	13	6	0	0	0	0	0	0	0	0	0	0	0	0	0	1	RVCS	1
3140	394	18	0	66	1	170	2.83333	1		0	0	0	3	3	1	0	1	0	0	1	0	1	1	1	3	2	3	1	1	8	0	6	2	0	0	0	0	0	0	0	1	0	0	1	0	0	0		0
3602	395	17	0	42	1	236	3.93333	1		0	0	3	3	6	1	0	1	0	0	1	0	1	1	1	3	2	3	1	1	8	0	9	2	0	0	0	0	0	0	1	0	0	0	1	0	0	0		0
4045	396	13	1	71	1	210	3.5	1		0	0	0	0	0	0	0	0	0	1	1	0	1	0	0	1	2	3	1	1	6	1	5	10	0	0	0	0	0	0	0	0	1	0	1	0	0	0		0
3206	397	17	1	62	1	120	2	1		0	0	0	0	0	0	1	0	0	1	2	1	1	1	1	3	2	5	0	0	10	0	2	0	1	1	0	1	0	1	0	0	0	0	0	0	0	0		0
3652	398	17	0	31	1	278	4.63333	1		0	0	0	0	0	0	0	1	1	0	2	1	1	1	1	3	2	4	1	0	9	0	3	1	1	0	1	0	0	1	0	0	0	0	0	0	0	0		0
3836	399	15	0	84	1	165	2.75	1		0	0	0	0	0	0	0	0	0	0	0	0	0	1	1	2	2	5	0	0	9	0	1	6	1	0	0	1	0	1	0	0	0	0	0	0	0	0		0
2305	400	17	1	67	1	162	2.7	1		0	0	0	0	0	0	1	1	1	0	3	1	1	1	1	3	2	5	0	0	10	0	3	1	1	0	0	1	0	1	0	0	0	0	0	0	0	0		0
3890	401	15	1	94	1	245	4.08333	1		0	0	0	0	0	0	0	0	0	0	0	0	1	1	1	3	2	5	0	0	10	0	0	0	0	0	0	0	0	0	0	0	0	0	0	0	0	1	for follow-up visit	1
4095	402	19	1	82	1	147	2.45	1		0	0	0	0	0	0	0	1	0	1	2	1	1	1	1	3	2	3	1	1	8	0	4	1	1	0	0	0	0	1	0	0	0	0	0	0	0	0		0
3609	403	13	1	80	1	193	3.21667	1		0	0	0	0	0	0	0	1	0	1	2	1	1	1	1	3	2	5	0	0	10	0	2	2	0	0	0	0	0	0	1	0	0	0	1	0	0	0		0
3807	404	16	0	39	1	220	3.66667	1		0	0	0	0	0	0	0	1	1	1	3	1	1	1	1	3	2	1	1	1	6	1	7	1	0	0	0	0	1	1	0	0	0	0	0	0	0	0		0
3765	405	17	0	59	1	140	2.33333	1		0	0	1	1	2	0	1	1	0	0	2	1	1	1	1	3	2	3	1	1	8	0	6	1	1	0	0	1	0	1	0	0	0	0	0	0	0	0		0
658	406	17	1	73	1	165	2.75	1		0	0	0	0	0	0	1	1	0	0	2	1	1	1	1	3	2	5	0	0	10	0	2	9	0	0	0	0	0	0	0	0	1	0	1	0	0	0		0
3792	407	14	0	51	1	172	2.86667	1		0	0	0	0	0	0	0	0	0	1	1	0	1	1	1	3	2	4	1	0	9	0	2	6	0	0	0	0	0	0	0	0	0	1	1	0	0	0		0
4210	408	12	0	87	1	496	8.26667	0		0	1	0	1	1	0	0	0	0	0	0	0	1	1	0	2	1	0	1	1	3	1	8	0	1	0	1	0	0	1	0	0	0	0	0	0	0	0		0
4249	409	15	0	81	1	238	3.96667	1		1	1	0	0	0	0	0	0	0	0	0	0	1	1	1	3	2	5	0	0	10	0	0	3	1	0	0	1	0	1	0	0	0	0	0	0	0	0		0
3887	410	16	0	50	1	230	3.83333	1		0	1	0	0	0	0	1	1	0	0	2	1	1	1	0	2	2	2	1	1	6	1	6	6	1	1	1	0	0	1	0	0	0	0	0	0	0	0		0
212	411	15	0	67	1	190	3.16667	1		0	0	0	0	0	0	1	0	0	1	2	1	1	1	0	2	1	4	1	1	7	0	5	1	1	0	0	1	0	1	0	0	0	0	0	0	0	0		0
1384	412	14	0	84	1	124	2.06667	1		0	0	0	0	0	0	0	0	0	1	1	0	1	1	0	2	2	4	1	0	8	0	3	1	1	1	1	0	0	1	0	0	0	0	0	0	0	0		0
1255	413	17	1	64	1	225	3.75	1		1	0	0	0	0	0	0	0	0	0	0	0	1	1	1	3	2	4	1	1	9	0	1	6	0	0	0	0	0	0	0	0	0	0	0	0	0	1	Basilar Artery Thrombosis	1
4132	414	17	0	33	1	160	2.66667	1		0	0	0	0	0	0	0	0	0	0	0	0	1	1	0	2	2	4	1	0	8	0	2	10	0	0	0	0	0	0	0	0	1	0	1	0	0	0		0
2161	415	18	1	59	1	197	3.28333	1		1	0	0	0	0	0	0	0	0	0	0	0	1	1	1	3	2	4	1	0	9	0	1	1	1	0	1	0	0	0	0	1	0	0	1	0	0	0		0
2814	416	12	1	74	1	184	3.06667	1		0	0	0	0	0	0	0	0	1	1	2	1	1	1	1	3	2	4	1	0	9	0	3	2	0	0	0	0	0	0	0	1	0	0	1	0	0	0		0
1365	417	18	0	41	1	163	2.71667	1		0	0	1	0	1	0	1	1	0	0	2	1	1	1	1	3	2	3	1	1	8	0	5	1	1	1	0	0	0	0	0	1	0	0	1	0	0	0		0
3684	418	13	1	49	1	201	3.35	1		0	0	0	0	0	0	0	1	0	0	1	0	1	1	1	3	2	2	1	1	7	0	4	2	0	0	0	0	0	0	1	0	0	0	1	0	0	0		0
417	419	16	0	39	1	145	2.41667	1		1	0	0	0	0	0	1	1	0	0	2	1	1	1	1	3	2	5	0	0	10	0	2	2	0	0	0	0	0	0	0	0	0	0	0	0	0	1	Headaches vs vasculitis	1
3788	420	21	1	77	1	156	2.6	1		0	0	0	0	0	0	0	0	0	0	0	0	1	1	1	3	2	2	1	1	7	0	3	2	0	0	0	0	0	0	0	1	0	0	1	0	0	0		0
3855	421	16	0	58	1	185	3.08333	1		0	0	0	1	1	0	1	0	0	1	2	1	1	1	1	3	2	4	1	0	9	0	4	0	0	0	0	0	0	0	0	0	0	0	0	1	0	0		1
1047	422	19	1	49	1	189	3.15	1		1	0	1	0	1	0	0	1	1	0	2	1	1	1	1	3	2	3	1	1	8	0	5	6	0	0	0	0	0	0	0	0	1	0	1	0	0	0		0
2933	423	10	1	78	1	175	2.91667	1		0	0	0	0	0	0	0	0	0	0	0	0	1	1	1	3	0	2	1	1	5	1	5	0	0	0	0	0	0	0	0	0	0	0	0	0	0	1	new A.Fib and stroke prevention	1
1108	424	12	1	76	1	235	3.91667	1		0	0	0	0	0	0	0	1	0	1	2	1	1	1	1	3	2	3	1	1	8	0	4	8	0	0	0	0	0	0	0	0	0	0	0	0	0	1	Endocarditis	1
1430	425	30	1	40	1	126	2.1	1		0	0	0	0	0	0	1	1	0	0	2	1	1	1	1	3	2	5	0	0	10	0	2	6	0	0	0	0	0	0	0	0	0	1	1	0	0	0		0
4112	426	12	0	86	1	240	4	1		0	0	0	0	0	0	0	1	0	1	2	1	1	1	1	3	1	3	1	0	7	0	5	0	1	0	1	0	0	1	0	0	0	0	0	0	0	0		0
4149	427	20	1	75	1	224	3.73333	1		0	0	0	0	0	0	0	0	0	0	0	0	1	1	1	3	2	5	0	0	10	0	0	1	1	1	0	0	0	1	0	0	0	0	0	0	0	0		0
2228	428	17	1	68	1	152	2.53333	1		0	0	0	0	0	0	0	0	0	0	0	0	1	1	1	3	1	5	0	0	9	0	1	0	0	0	0	0	0	0	0	0	0	0	0	0	0	1	Anticoagulation Consult	1
3917	429	11	1	54	1	217	3.61667	1		0	0	0	0	0	0	0	0	0	1	1	0	1	1	1	3	1	5	0	0	9	0	2	2	0	0	0	0	0	0	1	0	0	0	1	0	0	0		0
4189	430	12	0	74	1	436	7.26667	0		0	0	3	3	6	1	0	1	1	1	3	1	1	1	1	3	1	1	1	1	5	1	14	1	1	0	1	0	0	0	0	1	0	0	1	0	0	0		0
1943	431	17	1	57	1	195	3.25	1		0	0	0	0	0	0	1	0	0	0	1	0	0	1	1	2	2	2	1	1	6	1	5	1	0	0	0	0	0	0	0	0	0	0	0	0	0	1	Transient Global Amnesia	1
3739	432	17	1	52	1	332	5.53333	1		0	0	2	1	3	1	0	1	0	1	2	1	1	1	1	3	2	4	1	0	9	0	6	8	0	0	0	0	0	0	0	0	0	0	0	0	0	1	PACNS	1
3471	433	19	1	63	1	144	2.4	1		0	0	0	0	0	0	0	0	0	1	1	0	1	1	1	3	2	4	1	1	9	0	2	0	0	0	0	0	0	0	0	0	0	1	1	0	0	0		0
4270	434	36	1	71	1	154	2.56667	1		1	0	0	0	0	0	0	0	0	0	0	0	1	1	1	3	2	5	0	0	10	0	0	3	1	0	1	0	0	1	0	0	0	0	0	0	0	0		0
4094	435	19	1	48	1	205	3.41667	1		0	0	0	1	1	0	1	1	0	1	3	1	1	1	1	3	2	4	1	1	9	0	5	1	1	0	1	0	0	1	0	0	0	0	0	0	0	0		0
2696	436	20	1	67	1	124	2.06667	1		0	0	0	0	0	0	0	0	0	0	0	0	1	1	1	3	2	5	0	0	10	0	0	2	1	1	0	1	0	1	0	0	0	0	0	0	0	0		0
4141	437	16	0	69	1	171	2.85	1		0	0	0	0	0	0	0	1	0	0	1	0	1	1	0	2	2	5	0	0	9	0	2	3	0	0	0	0	0	0	0	0	0	0	0	0	0	1	risk factor management	1
4297	438	15	1	62	1	169	2.81667	1		0	1	0	0	0	0	0	1	0	0	1	0	1	1	1	3	2	4	1	0	9	0	2	1	1	0	0	1	0	1	0	0	0	0	0	0	0	0		0
4103	439	12	0	89	1	230	3.83333	1		0	0	0	0	0	0	0	1	0	0	1	0	1	1	1	3	1	5	0	0	9	0	2	0	1	1	0	0	0	1	0	0	0	0	0	0	0	0		0
4300	440	17	0	50	1	135	2.25	1		0	0	0	0	0	0	1	0	0	1	2	1	1	1	1	3	2	5	0	0	10	0	2	1	1	0	1	0	0	1	0	0	0	0	0	0	0	0		0
4153	441	14	0	53	1	143	2.38333	1		0	0	1	1	2	0	1	1	0	0	2	1	1	1	1	3	2	5	0	0	10	0	4	0	1	0	1	0	0	1	0	0	0	0	0	0	0	0		0
[truncated: 89 more columns]
