# Supplementary material for: The “DOC” screen: Feasible and valid screening for depression, Obstructive Sleep Apnea (OSA) and cognitive impairment in stroke prevention clinics
Source: PLoS One. 2017 Apr 4;12(4):e0174451. doi: 10.1371/journal.pone.0174451 (PMC5380324; doi:10.1371/journal.pone.0174451)
Supplement: S2 Dataset — (XLSX) [file pone.0174451.s003.xlsx]

## Sheet: Sheet1
JustPatientID	ValidityID	YearsEdu	Sex	AgeatScreen	CompletedScreen	SecondsForCompletingDocScreen	MinuteForCompletion	FiveMinutesorLess	ExcludeFromAnalysis	ExcludeFromAnalysisReason	DocScreenNotCompletedReason	LanguageDocScreen	DocScreeningBy	Phq1	Phq2	DOCMoodScore	DOCMoodTriage	Stop1	Stop2	Stop3	Stop4	DOCApneaScore	DOCApneaTriage	ClockDrawingContour	ClockDrawingNumbers	ClockDrawingHands	ClockDrawing	Abstraction	DelayedRecall	DelayedRecallUsedCategoryCues	DelayedRecallMultipleChoiceCues	DOCCogScore	DOCCogTriage	TotalDocScreeningScore	ReferralSourceID	RfrTia	RfrTiaMotor	RfrTiaSensory	RfrTiaOther	RfrAmaurosisFugax	RfrAnyTIA	RfrRoutineFollowUpPostDischarge	RfrNewStroke	RfrRecentStroke	RfrPastStroke	RfrAnyStroke	RfrCarotidArteryDisease	RfrAbnormalCtMriScan	RfrOther
1	55	16	0	83	1	249	4.15	1	0			0	0	1	0	1	0	1	1	0	1	3	1	1	1	1	3	2	3			8	0	6	1	1	1			1	1
3	16	12	1	65	1	207	3.45	1	0			0	0	0	0	0	0	1	1	0	1	3	1	1	1	1	3	1	3			7	0	6	5	1	1				1
4	257	12	0	53	1	211	3.51667	1	0			1	0	1	1	2	0	0	0	0	0	0	0	1	1	1	3	2	5	0	0	10	0	2	0									1		1
6			1	38	3																														5									1		1
7	140	24	1	81	1	266	4.43333	1	0			0	0	2	3	5	1	0	1	0	1	2	1	1	1	1	3	2	5			10	0	7	0	1			1		1								1
9		16	0	71	1	207	3.45	1	0			0	0	3	1	4	1	0	0	0	1	1	0	1	1	1	3	2	3			8	0	7	8										1	1
11		12	0	44	1	231	3.85	1	0			0	1	1	0	1	0	0	0	0	0	0	0	1	1	1	3	2	5			10	0	1	2														1
14		8	0	72	1	340	5.66667	1	1	1		2	1	0	0	0	0	0	1	0	1	2	1	1	1	0	2	0	3	1	1	5	1	7	6												1		1
16	63	7	0	87	1	273	4.55	1	0			0	0	0	0	0	0	0	0	0	1	1	0	1	1	0	2	2	0			4	1	7	2								1			1
17			0	95	3																														5								1			1
21		13	1	18	1	180	3	1	0			0	0	0	0	0	0	0	1	0	0	1	0	0	1	1	2	2	1	1	1	5	1	6	6														1
24			0	89	3																														0														1
26		12	0	75	1	258	4.3	1	0			0	0	0	1	1	0	1	0	0	1	2	1	1	1	1	3	2	4	1	0	9	0	4	2								1			1
29		12	1	59	0						2	3	0																						0										1	1
30	24	13	0	75	1	359	5.98333	0	0			0	0	0	0	0	0	1	1	0	1	3	1	1	1	0	2	1	3			6	1	7	0	1	1				1
32	65	13	0	80	1	206	3.43333	1	0			0	0	2	1	3	1	0	1	0	1	2	1	1	0	0	1	2	5			8	0	7	6														1
33		16	1	79	1	300	5	1	0			0	0	2	1	3	1	0	1	0	0	1	0	1	0	0	1	2	4	1	0	7	0	7	8	1			1					1		1
37			0	93	0						9																								2	1	1				1
41		18	1	98	1				1	6		1	0	3	0	3	1	0	1	0	0	1	0	1	1	0	2	2	3			7	0	7	2								1			1
47		17	1	71	1	351	5.85	1	0			1	0	0	0	0	0	0	0	0	1	1	0	1	1	0	2	2	4	1	1	8	0	3	0												1
50		17	0	57	1	192	3.2	1	0			0	0	0	0	0	0	0	1	0	1	2	1	1	0	0	1	2	5			8	0	4	2									1		1
51			1	71	3																														1	1	1				1
52		8	1	68	1	323	5.38333	1	0			0	0	0	0	0	0	0	0	0	1	1	0	1	1	1	3	1	3	1	1	7	0	4	6												1
53		11	1	51	1	237	3.95	1	0			0	0	1	1	2	0	1	1	0	0	2	1	1	1	1	3	2	3	1	1	8	0	6	7														1
55	12	13	0	46	1	237	3.95	1	0			0	0	3	3	6	1	1	1	1	0	3	1	1	1	0	2	2	3			7	0	12	0	1	1							1		1
56		13	1	73	1	188	3.13333	1	0			0	0	0	0	0	0	1	1	1	1	4	1	1	1	1	3	2	4	1	0	9	0	5	6	1	1				1
57		16	1	74	1	246	4.1	1	0			0	0	0	0	0	0	1	0	1	0	2	1	1	1	1	3	1	3			7	0	5	5	1	1				1
59		12	0	88	1	299	4.98333	1	0			0	0	0	0	0	0	0	1	0	1	2	1	1	0	1	2	0	2	0	1	4	1	8	2								1			1
60			0	90	3																														1	1	1				1
61	58	16	0	47	1	194	3.23333	1	0			0	0	0	0	0	0	0	0	0	0	0	0	1	1	1	3	2	5			10	0	0	1	1	1				1
69	51	12	1	69	1	213	3.55	1	0			0	0	0	0	0	0	0	1	0	1	2	1	1	1	0	2	2	4			8	0	4	2								1			1
70		15	1	64	1	431	7.18333	0	0			0	2	2	0	2	0	0	1	0	0	1	0	1	1	1	3	2	3			8	0	5	2									1		1
72		13	0	69	1	237	3.95	1	0			0	0	0	0	0	0	0	0	0	0	0	0	1	1	1	3	1	3			7	0	3	0														1
73	56	18	1	76	1	179	2.98333	1	0			0	0	1	1	2	0	1	1	0	0	2	1	1	1	1	3	1	1			5	1	9	8								1			1
75	10	10	0	74	1	198	3.3	1	0			0	1	0	0	0	0	1	1	0	1	3	1	1	1	1	3	2	5			10	0	3	3								1			1			0
77		12	0	70	1	240	4	1	0			0	0	0	0	0	0	0	1	0	1	2	1	1	1	0	2	0	1	1	1	3	1	9	1	1	1				1
78			1	62	0						9																								0	1	1			1	1
81			0	74	0						1	2	2																						2									1		1
82		16	0	61	1	240	4	1	0			0	1	1	0	1	0	0	1	1	1	3	1	1	1	0	2	2	5		0	9	0	5	2								1			1
83		14	0	89	0						1	2	1																						0									1		1
84	41	16	0	69	1	193	3.21667	1	0			0	0	0	0	0	0	1	0	0	0	1	0	1	1	1	3	2	5			10	0	1	0	1					1								0
85		3	0	84	1	806	13.4333	0	1	1		2	0	0	0	0	0	0	1	0	0	1	0	1	1	0	2	0	1			3	1	8	9	1		1			1
86	1	16	0	44	1	182	3.03333	1	0			0	0	0	0	0	0	1	1	0	1	3	1	1	1	0	2	2	5			9	0	4	6														1
87	2	4	1	82	1	497	8.28333	0	0			1	1	1	2	3	1	0	1	0	1	2	1	1	1	0	2	1	3	0	1	6	1	9	1	1	1				1
88	3	12	1	53	1	376	6.26667	0	0			0	0	0	1	1	0	0	0	0	0	0	0	1	1	1	3	2	4	0	0	9	0	2	6														1
89	4	16	0	43	1	173	2.88333	1	0			0	1	1	0	1	0	0	1	0	0	1	0	1	1	1	3	2	5	0	0	10	0	2	0					1	1
91	36	20	1	65	1	258	4.3	1	0			1	0	0	1	1	0	1	1	0	0	2	1	1	1	1	3	1	4			8	0	5	1	1		1			1
94	284	12	1	51	1	196	3.26667	1	0			0	0	0	3	3	1	0	0	0	1	1	0	1	1	1	3	0	5			8	0	6	8							1			1	1			0
97			1	81	3																														2									1		1
100	15	17	0	70	1	178	2.96667	1	0			0	0	1	1	2	0	0	1	0	0	1	0	1	1	0	2	1	3			6	1	7	1	1	1						1			1
101		19	0	52	1	433	7.21667	0	0			1	0	3	1	4	1	0	0	0	0	0	0	1	0	1	2	2	0	0	0	4	1	10	9	1			1		1
102		12	0	68	1	342	5.7	1	0			0	0	0	0	0	0	0	0	0	1	1	0	1	0	1	2	0	3	0	0	5	1	6	9										1	1
104			1	81	0						1	2	0																						9									1		1
105		8	0	92	1	342	5.7	1	0			0	0	0	0	0	0	0	0	0	1	1	0	1	0	0	1	1	2	0	0	4	1	7	2								1			1
106		13	0	64	1	260	4.33333	1	0			0	0	3	3	6	1	1	1	0	1	3	1	1	1	1	3	2	4	0	0	9	0	10	9									1		1
107		25	1	46	1	497	8.28333	0	1	2	1	3	0	3	3	6	1	1	1	1	0	3	1	1	0	1	2	0	2	0	0	4	1	15															1
109		12	1	90	1	476	7.93333	0	1	1		1	0	3	3	6	1	1	1	1	1	4	1	0	0	0	0	0	0			0	1	20	2	1	1				1
111		14	1	79	1	418	6.96667	0	0			1	0	3	3	6	1	0	1	0	1	2	1	1	0	0	1	1	0	0	0	2	1	16	9	1	1	1						1		1
116		12	1	78	1	275	4.58333	1	0			0	0	0	0	0	0	1	1	0	1	3	1	1	1	1	3	2	3			8	0	5	8	1	1				1
117		6	1	67	1	331	5.51667	1	1	1		2	0	2	3	5	1	0	0	0	1	1	0	1	1	0	2	1	3			6	1	10	0												1
120		12	1	69	1	219	3.65	1	0			0	0	1	0	1	0	0	0	0	1	1	0	1	1	1	3	2	5	0	0	10	0	2	8									1		1
121		12	0	81	1	228	3.8	1	0			0	0	0	0	0	0	0	1	0	1	2	1	1	1	1	3	0	5			8	0	4	2								1			1
122	57	18	0	51	1	135	2.25	1	0			0	0	0	1	1	0	0	1	0	1	2	1	1	1	0	2	2	5			9	0	4	2	1		1			1								0
125		16	1	46	1	135	2.25	1	0			0	2	0	0	0	0	0	0	0	0	0	0	1	1	1	3	2	4			9	0	1	0														1
126		12	0	74	1	299	4.98333	1	0			0	0	0	1	1	0	1	1	0	1	3	1	1	1	1	3	2	4			9	0	5	2								1			1
132		16	1	71	1	304	5.06667	1	0			0	2	2	0	2	0	0	1	0	1	2	1	1	1	0	2	2	4			8	0	6	0														1
134		12	1	60	1	240	4	1	0			0	2	0	0	0	0	1	1	1	0	3	1	1	1	1	3	2	2		0	7	0	6	2									1		1
135		14	1	45	1	217	3.61667	1	0			0	1	0	0	0	0	1	1	1	0	3	1	1	1	1	3	2	4	1	0	9	0	4	2														1
136			0	62	0						1	2																							0									1		1
138		16	1	39	1	200	3.33333	1	0			0	0	3	3	6	1	1	1	0	0	2	1	1	1	1	3	1	2	1	1	6	1	12	8														1
139		15	0	83	1	295	4.91667	1	0			0	0	0	0	0	0	0	1	0	0	1	0	1	1	1	3	1	4	1	1	8	0	3	1	1	1				1
141		10	1	64	1	263	4.38333	1	0			0	0	0	3	3	1	1	1	0	1	3	1	1	1	1	3	2	1			6	1	10	0	1		1			1
142		16	1	50	1	223	3.71667	1	0			0	1	0	0	0	0	0	1	0	1	2	1	1	1	1	3	2	4	1	1	9	0	3	0														1
143			0	18	0						2	0	1																						8														1
146		19	1	55	1	427	7.11667	0	0			1	0	0	1	1	0	0	0	0	1	1	0	1	0	0	1	1	2			4	1	8	0														1
152		14	0	81	1	348	5.8	1	1	2		3	0	0	1	1	0	0	1	0	1	2	1	0	0	0	0	2	0			2	1	11	9	1	1								1	1
153		14	1	55	1	195	3.25	1	0			0	2	3	3	6	1	1	1	1	1	4	1	1	1	1	3	2	5			10	0	10	0									1		1
155	153	21	0	68	1	319	5.31667	1	0			0	0	0	0	0	0	0	0	0	1	1	0	1	0	0	1	2	2	1	1	5	1	6	0										1	1
156			0	96	0						8																								1	1	1				1
158	33	5	0	64	1	290	4.83333	1	0			1	0	0	0	0	0	1	1	1	1	4	1	1	0	0	1	2	5			8	0	6	1	1	1							1		1
159	32	12	1	84	1	262	4.36667	1	0			0	0	3	0	3	1	1	1	0	1	3	1	1	1	1	3	2	2			7	0	9	1	1		1			1
161	173	11	0	77	1	203	3.38333	1	0			1	0	0	3	3	1	0	1	0	1	2	1	1	1	0	2	2	5	0	0	9	0	6	0														1
162			1	55	0						8																								7									1		1
163			1	81	3																														2									1		1
165		12	1	82	1	353	5.88333	1	0			1	2	0	0	0	0	0	0	0	1	1	0	1	1	1	3	2	3	1	1	8	0	3	2								1			1
167			1	74	0						1	2																							1														1
169	52	12	0	71	1	184	3.06667	1	0			0	0	0	0	0	0	0	1	0	0	1	0	1	1	1	3	2	5	1		10	0	1	1										1	1			0
170		14	1	47	1	277	4.61667	1	0			1	1	0	0	0	0	0	1	0	1	2	1	1	1	1	3	2	4		0	9	0	3	0														1
171			1	69	3																														0	1	1				1
172	25	9	1	70	1	332	5.53333	1	0			0	0	3	3	6	1	1	1	0	1	3	1	1	0	0	1	1	3			5	1	14	1	1	1				1
173		2	0	81	0						1	2	0																						0	1					1
175	48	15	1	76	1	238	3.96667	1	0			0	0	0	0	0	0	1	1	0	1	3	1	1	1	1	3	2	5			10	0	3	0									1		1
178			0	38	3																														8														1
181		7	0	53	1	718	11.9667	0	1	1		2	0	0	2	2	0	1	1	1	1	4	1	1	0	0	1	0	3			4	1	12	1	1					1
187			1	58	0						8																								8														1
189		10	0	67	1	332	5.53333	1	1	1		2	0	1	2	3	1	0	1	0	1	2	1	1	0	0	1	1	5			7	0	8	0	1	1				1
191		16	1	43	1	168	2.8	1	0			0	0	0	0	0	0	0	1	0	1	2	1	1	1	0	2	2	5			9	0	3	2								1			1
192		13	0	59	1	241	4.01667	1	0			0	0	0	1	1	0	0	1	0	0	1	0	1	0	1	2	2	5			9	0	3	2								1			1
193		12	1	34	0						9																								1	1		1			1
195			1	88	0						1	2	0																						2								1			1
196	22	12	0	51	1	124	2.06667	1	0			0	0	0	0	0	0	1	1	0	0	2	1	1	1	1	3	2	5			10	0	2	1	1		1						1		1
198	83	18	0	66	1	125	2.08333	1	0			0	0	0	1	1	0	1	1	0	0	2	1	1	1	1	3	2	4			9	0	4	6														1
199		16	1	65	1	229	3.81667	1	0			0	0	0	0	0	0	0	0	0	1	1	0	1	1	0	2	2	5			9	0	2	2								1			1
200		16	0	89	1	226	3.76667	1	1	4		0	0	0	0	0	0	0	1	0	1	2	1					2	4						8	1	1				1
202	112	13	0	66	1	177	2.95	1	0			0	0	0	0	0	0	0	0	0	0	0	0	1	1	1	3	0	5			8	0	2	0														1
203			1	83	3																														2	1			1		1
205			0	91	3																														2								1			1
207			1	60	3																														8								1			1
209			0	84	0						8																								0										1	1
212	411	15	0	67	1	190	3.16667	1	0			0	0	0	0	0	0	1	0	0	1	2	1	1	1	0	2	1	4	1	1	7	0	5	1	1			1		1
214			1	65	3																														0	1			1		1
215	146	16	1	69	1	217	3.61667	1	0			0	0	0	0	0	0	1	0	1	1	3	1	1	1	1	3	2	4	1	1	9	0	4	7														1
216		17	1	65	1	449	7.48333	0	1	4		0	0	0	3	3	1	0	1	0	1	2	1	1	0	1	2	2	3			7	0	8	1	1	1				1
217	30	16	1	72	1	150	2.5	1	0			0	0	0	0	0	0	0	1	0	1	2	1	1	1	1	3	2	5			10	0	3	9	1	1				1
218			0	55	0						8																								1	1		1			1
221	61	10	0	79	1	406	6.76667	0	0			0	0	0	0	0	0	1	0	1	1	3	1	1	1	1	3	0	4			7	0	6	2	1	1				1
222		12	0	88	0						8	1	1																						2									1		1
223			1	63	3																														2									1		1
227		12	0	81	1	302	5.03333	1	0			0	0	0	0	0	0	0	0	0	1	1	0	1	1	1	3	1	4			8	0	3	2	1	1				1
231			0	42	3																														1														1
236		12	1	66	1	450	7.5	0	1	1		2	0	0	1	1	0	0	1	0	1	2	1	0	1	1	2	0	2	0	0	4	1	9	0										1	1
237		15	0	80	1	217	3.61667	1	0			0	0	0	0	0	0	0	0	0	0	0	0	1	0	1	2	0	4	1	0	6	1	4	2								1			1
238	42	13	0	53	1	227	3.78333	1	0			0	0	3	1	4	1	0	1	0	0	1	0	1	1	1	3	2	5			10	0	5	1	1		1			1								0
239		13	0	58	0						1	3	0																						2	1	1	1							1	1
241		6	0	87	1	285	4.75	1	0			0	0	0	1	1	0	1	1	0	1	3	1	1	1	0	2	0	5			7	0	7	1	1	1				1
242		16	1	50	1	330	5.5	1	1	1		2	1	0	0	0	0	0	0	0	0	0	0	1	1	1	3	2	4	0	0	9	0	1	2														1
245		21	1	56	1	156	2.6	1	0			0	1	0	0	0	0	1	0	1	1	3	1	1	1	1	3	2	5	0	0	10	0	3	2								1			1
246			1	39	3																														0								1			1			1
247		14	1	77	0						1	2	0																						2								1			1
249		16	0	94	0						2	3	0																						9										1	1
251		12	1	64	1				1	3		0	1	2	3	5	1	0	1	0	1	2	1	1	1	1	3	2	3			8	0	9	1	1		1			1
252			0	94	3																														8								1			1
253		17	0	75	1	217	3.61667	1	0			0	0	1	2	3	1	0	0	0	1	1	0	1	1	0	2	2	5			9	0	5	1	1	1				1
254		5	1	82	0						1	2	0	0	0	0	0	0	1	0	1	2	1	1	0	0	1	0	0			1	1	11	5										1	1
256		16	0	72	1	239	3.98333	1	1	1		2	1	0	0	0	0	1	1	0	1	3	1	1	1	1	3	2	5	0	0	10	0	3	2										1	1
258		17	1	80	1	278	4.63333	1	0			0	0	0	0	0	0	0	0	0	0	0	0	1	1	1	3	0	5			8	0	2	0	1	1				1
259			0	46	0						9		0																						2								1		1	1
261		8	1	59	1	173	2.88333	1	0			0	0	0	0	0	0	1	1	1	1	4	1	1	1	1	3	2	5			10	0	4	2	1	1				1
264	183	19	1	42	1	208	3.46667	1	0			0	0	0	1	1	0	1	1	1	0	3	1	1	1	1	3	2	2	1	1	7	0	7	0	1			1		1
265			0	87	3																														2	1	1				1
266			1	91	1				1	3		2	2																						3														1
267			1	55	3																														1	1		1			1
268		12	0	39	1	250	4.16667	1	0			0	1	3	0	3	1	0	0	0	1	1	0	1	1	0	2	0	4			6	1	8	6														1
269	80	15	1	69	1	171	2.85	1	0			0	0	0	0	0	0	0	1	0	1	2	1	1	1	1	3	1	3	1	0	7	0	5	2								1			1
270			0	71	3																														2									1		1
274			0	77	3																														0														1
277			1	44	0						8																								2								1			1
279		10	0	16	1	155	2.58333	1	0			0	0	0	0	0	0	0	0	0	0	0	0	1	1	1	3	1	5	0	0	9	0	1	8														1
282		15	1	65	1	401	6.68333	0	0			1	0	0	0	0	0	0	0	0	0	0	0	1	1	0	2	1	4	1	1	7	0	3	2								1			1
283		13	1	88	1	260	4.33333	1	0			0	1	1	1	2	0	1	1	0	1	3	1	1	0	0	1	1	0	1	1	2	1	13	2								1			1
284	143	16	0	56	1	138	2.3	1	0			0	1	0	1	1	0	0	1	0	0	1	0	1	1	1	3	1	4	1	0	8	0	4	0										1	1
285			0	62	3																														1	1		1			1
286		3	1	76	1	442	7.36667	0	0			0	0	3	1	4	1	1	1	0	1	3	1	1	1	0	2	2	2			6	1	11	1	1			1						1	1
287		16	1	78	1	186	3.1	1	0			0	0	0	0	0	0	1	1	0	1	3	1	1	1	0	2	2	2			6	1	7	0	1			1		1
290			0	50	0						1	2	1																						1									1		1
291	70	10	1	72	1	263	4.38333	1	0			1	1	3	3	6	1	0	1	0	0	1	0	1	0	0	1	2	3			6	1	11	6								1			1			0
292		15	1	38	0						5	0	0	3	3	6	1	0	1	0	0	1	0					2	3						1	1					1
293	231	15	0	32	1	131	2.18333	1	0			0	0	0	0	0	0	1	0	0	0	1	0	1	1	0	2	2	5	0	0	9	0	2	0								1			1
294	77	16	1	69	1	204	3.4	1	0			0	2	0	1	1	0	1	1	0	1	3	1	1	1	1	3	2	4			9	0	5	1	1			1		1
295		12	1	74	1	243	4.05	1	0			0	2	0	1	1	0	0	0	0	0	0	0	1	1	1	3	2	4			9	0	2	2								1			1
297		12	1	60	1	215	3.58333	1	0			0	1	0	0	0	0	0	1	0	0	1	0	1	1	1	3	2	5			10	0	1	0	1	1				1
299		12	0	76	1	247	4.11667	1	0			0	1	0	0	0	0	0	0	0	1	1	0	1	1	0	2	2	5			9	0	2	2								1			1
300	6	16	0	77	1	250	4.16667	1	0			0	1	3	1	4	1	1	1	1	0	3	1	1	1	0	2	2	4			8	0	9	9														1
301	7	22	1	69	1	190	3.16667	1	0			0	0	0	0	0	0	0	0	0	0	0	0	1	1	1	3	2	2			7	0	3
302	9	15	0	54	1	233	3.88333	1	0			0	0	2	2	4	1	1	1	1	1	4	1	1	0	0	1	2	5			8	0	10	9									1		1
303	11	20	0	62	1	210	3.5	1	0			0	0	2	2	4	1	0	1	0	1	2	1	1	1	1	3	2	2			7	0	9	2									1		1	1	1
304	17	10	0	56	1	427	7.11667	0	0			0	0	0	1	1	0	0	1	0	1	2	1	1	1	0	2	1	5			8	0	5	2													1
305		5	1	73	1	346	5.76667	1	0			0	0	0	1	1	0	0	1	0	1	2	1	1	1	0	2	0	4			6	1	7	2												1
306	21	15	0	43	1	262	4.36667	1	0			0	1	3	3	6	1	0	1	0	0	1	0	1	1	1	3	2	4			9	0	8	9										1	1
307	38	13	0	52	1	241	4.01667	1	0			0	0	1	1	2	0	0	1	0	1	2	1	1	0	1	2	2	5			9	0	5	0	1	1				1
308	31	20	1	69	1	427	7.11667	0	0			1	0	0	0	0	0	0	1	0	0	1	0	1	1	1	3	2	5			10	0	1	0	1		1			1
309		7	0	85	1	345	5.75	1	0			0	0	0	0	0	0	1	1	0	1	3	1	1	0	1	2	0	3			5	1	8	0													1
310	60	14	1	71	1	192	3.2	1	0			0	0	0	0	0	0	0	1	1	1	3	1	1	1	1	3	2	3			8	0	5	8										1	1
311		20	1	80	1	423	7.05	0	0			0	0	0	0	0	0	1	1	0	1	3	1	1	1	1	3	2	2			7	0	6
312		16	0	87	1	358	5.96667	1	0			0	0	1	1	2	0	0	1	0	1	2	1	1	1	1	3	0	2			5	1	9										1		1
313		12	0	80	1	220	3.66667	1	0			1	1	0	0	0	0	0	1	0	1	2	1	1	1	0	2	2	5			9	0	3
314		12	1	19	1	220	3.66667	1	0			0	1	0	0	0	0	0	0	0	0	0	0	1	1	1	3	2	5			10	0	0	9														1
315		16	0	61	1	210	3.5	1	0			0	1	0	0	0	0	1	1	1	1	4	1	1	1	1	3	2	4			9	0	5		1			1		1
316	43	15	0	67	1	248	4.13333	1	0			0	1	1	1	2	0	1	0	0	1	2	1	1	1	0	2	2	5			9	0	5	9									1		1
317		12	0	89	1	273	4.55	1	0			0	0	0	0	0	0	0	1	0	1	2	1	1	1	1	3	2	5			10	0	2
318		12	0	75	1	271	4.51667	1	0			0	0	0	0	0	0	0	0	0	1	1	0	1	1	1	3	2	5			10	0	1
319		19	0	63	1	205	3.41667	1	0			0	0	0	0	0	0	1	0	0	0	1	0	1	0	0	1	2	4			7	0	4										1		1
320		16	0	33	1	222	3.7	1	0			0	0	2	0	2	0	0	1	0	0	1	0	1	1	1	3	2	2			7	0	6											1	1
321		18	0	64	1	279	4.65	1	0			0	0	0	0	0	0	1	0	1	1	3	1	1	1	1	3	2	5			10	0	3	9									1		1
323		18	0	25	1	189	3.15	1	0			0	0	0	0	0	0	0	1	0	0	1	0	1	1	1	3	2	5			10	0	1		1		1			1
324	28	11	0	70	1	210	3.5	1	0			0	0	2	1	3	1	1	1	1	1	4	1	1	1	0	2	2	0			4	1	13	0										1	1
325	26	19	0	51	1	159	2.65	1	0			0	0	0	0	0	0	0	1	0	0	1	0	1	0	1	2	1	4			7	0	4	3	1			1		1
326	23	25	1	76	1	190	3.16667	1	0			0	0	1	1	2	0	0	1	0	1	2	1	1	1	1	3	2	5			10	0	4	8								1			1
327	20	15	0	73	1	196	3.26667	1	0			0	0	0	0	0	0	1	1	0	1	3	1	1	1	1	3	1	5			9	0	4	2	1	1	1			1
328	19	19	0	71	1	403	6.71667	0	0			0	1	0	0	0	0	0	0	0	1	1	0	1	1	1	3	2	5			10	0	1	6									1		1
329	194	11	0	82	1	196	3.26667	1	0			0	0	0	0	0	0	1	0	0	1	2	1	0	1	1	2	1	4	1	0	7	0	5	3									1		1			0
330	64	19	1	27	1	138	2.3	1	0			0	1	0	1	1	0	0	0	0	0	0	0	1	1	1	3	2	5	0	0	10	0	1	4	1	1				1
331		11	1	62	1	177	2.95	1	0			0	0	0	0	0	0	1	0	0	1	2	1	1	1	1	3	1	4		0	8	0	4	0													1
335	5	13	0	47	1	273	4.55	1	0			0	1	1	0	1	0	1	1	0	0	2	1	1	0	0	1	2	5			8	0	5	6										1	1
336		16	0	61	1	366	6.1	0	0			0	0	0	0	0	0	0	0	0	1	1	0	1	0	0	1	1	1			3	1	8	9								1	1		1
337		12	1	39	1	270	4.5	1	0			0	2	1	1	2	0	0	0	1	1	2	1	1	1	1	3	2	4			9	0	5	9										1	1
338		12	0	68	1	293	4.88333	1	0			0	1	1	1	2	0	1	0	0	0	1	0	1	1	1	3	2	5			10	0	3
339		15	0	54	1	535	8.91667	0	0			0	1	2	1	3	1	0	1	0	0	1	0	1	0	0	1	1	4			6	1	8	9
340		17	1	49	1	190	3.16667	1	0			0	0	0	0	0	0	0	1	0	0	1	0	1	0	1	2	2	3			7	0	4	9	1		1						1		1
342		13	0	37	1	203	3.38333	1	0			0	0	3	2	5	1	1	1	0	0	2	1	1	1	1	3	2	5			10	0	7	9	1	1							1		1
345		16	0	63	1	246	4.1	1	0			0	0	1	1	2	0	1	1	0	1	3	1	1	1	1	3	2	5			10	0	5		1					1
346		21	0	56	1	173	2.88333	1	0			0	0	1	1	2	0	1	1	0	0	2	1	1	1	1	3	2	3			8	0	6											1	1
349	35	15	1	54	1	257	4.28333	1	0			0	0	0	1	1	0	0	1	0	0	1	0	1	1	1	3	1	4			8	0	4	2								1			1
350	18	23	1	55	1	163	2.71667	1	0			0	0	0	1	1	0	1	1	0	0	2	1	1	1	1	3	2	4			9	0	4	9	1		1			1
356		18	1	61	1				1	3		0	2	0	0	0	0	0	0	0	1	1	0	1	1	1	3	2	1	1	1	6	1	5	2								1			1
358		17	1	55	1	305	5.08333	1	1	1		2	2	0	0	0	0	0	1	0	0	1	0	1	1	0	2	2	1	1	1	5	1	6	6														1
360	46	15	0	53	1	293	4.88333	1	0			0	2	3	1	4	1	1	1	0	0	2	1	1	1	1	3	1	4			8	0	8	1									1		1
364	69	16	1	39	1	220	3.66667	1	0			0	1	2	1	3	1	1	1	1	0	3	1	1	1	1	3	2	5			10	0	6	8										1	1
365	34	16	0	82	1	160	2.66667	1	0			0	1	1	1	2	0	0	1	0	0	1	0	1	1	1	3	1	5			9	0	4	9									1		1
373		8	0	79	1	274	4.56667	1	0			1	0	0	2	2	0	1	1	0	1	3	1	0	0	0	0	0	4	0	0	4	1	11	0	1	1				1
375	27	16	0	59	1	239	3.98333	1	0			0	1	0	0	0	0	0	1	0	1	2	1	1	1	1	3	2	5			10	0	2	6									1		1
376		10	1	33	1	464	7.73333	0	1	1		2	0	0	1	1	0	1	1	0	0	2	1	1	0	1	2	2	5			9	0	4															1
378			1	75	0						8	2	0	3	0	3	1	0	1	0	0	1	0												2										1	1
384		18	1	37	1	175	2.91667	1	0			0	0	2	3	5	1	0	1	0	0	1	0	1	1	1	3	2	4	1	0	9	0	7	9	1		1			1
387		16	1	65	1	234	3.9	1	0			0	0	0	0	0	0	1	0	1	1	3	1	1	1	0	2	2	3			7	0	6	1	1	1								1	1			1
392	88	14	1	78	1	279	4.65	1	0			0	0	0	0	0	0	0	1	0	1	2	1	1	1	1	3	2	4			9	0	3	0	1	1				1
393		23	1	66	1	224	3.73333	1	0			1	0	0	0	0	0	0	1	0	0	1	0	1	1	1	3	2	4	0	1	9	0	2	2								1			1
394		10	1	45	1	307	5.11667	1	0			0	0	1	0	1	0	0	1	0	0	1	0	1	1	0	2	0	3			5	1	7										1		1
395		9	0	79	1	402	6.7	0	1	1		2	0	3	1	4	1	0	1	0	1	2	1	1	1	1	3	2	5			10	0	6	9	1	1	1			1
399		12	1	62	1	827	13.7833	0	1	1		2	0	1	1	2	0	1	0	0	1	2	1	1	0	0	1	2	5			8	0	6	9														1
400		4	1	72	1	643	10.7167	0	0			1	0	0	0	0	0	1	0	0	1	2	1	1	1	1	3	2	1			6	1	6		1		1			1
401		19	1	72	1	345	5.75	1	0			0	0	1	0	1	0	0	0	0	0	0	0	1	1	1	3	2	5			10	0	1	9	1		1							1	1
402		16	0	34	1	249	4.15	1	0			0	0	0	1	1	0	0	0	0	0	0	0	1	1	1	3	2	4			9	0	2											1	1
403		14	0	53	1	260	4.33333	1	0			0	0	1	2	3	1	1	1	0	0	2	1	1	1	1	3	2	3			8	0	7															1
404	49	16	0	50	1	237	3.95	1	0			0	0	0	0	0	0	1	1	1	1	4	1	1	1	1	3	2	5			10	0	4	9										1	1
405		18	0	66	1	247	4.11667	1	0			0	0	0	1	1	0	0	0	0	0	0	0	1	1	1	3	2	5			10	0	1		1		1			1
406		19	1	55	1	272	4.53333	1	0			0	0	0	2	2	0	1	0	1	1	3	1	1	1	1	3	2	3			8	0	7	2									1		1
407		13	1	95	1	250	4.16667	1	1	9		0	0	0	0	0	0	1	1	0	1	3	1					2	5						2								1			1
408		18	0	82	1	219	3.65	1	0			0	0	0	0	0	0	0	1	0	1	2	1	1	0	1	2	1	5			8	0	4	2	1	1				1
410			1	68	3																														0	1	1				1
412		13	0	91	1	421	7.01667	0	0			0	0	0	1	1	0	0	1	1	1	3	1	1	0	0	1	1	1	0	1	3	1	11	2								1			1
413		10	1	87	0						10	3	0																						2									1		1
414		12	0	80	1	289	4.81667	1	0			0	0	0	0	0	0	0	0	0	1	1	0	1	0	1	2	2	3			7	0	4	2	1			1		1
415		14	1	34	1	186	3.1	1	0			0	1	3	1	4	1	0	1	0	1	2	1	1	1	1	3	2	5			10	0	6	2									1		1
417	419	16	0	39	1	145	2.41667	1	0			1	0	0	0	0	0	1	1	0	0	2	1	1	1	1	3	2	5	0	0	10	0	2	2														1
420		14	0	74	1	240	4	1	0			0	1	0	1	1	0	0	0	0	1	1	0	1	1	1	3	2	4			9	0	3	1	1	1				1
425		15	1	28	1	452	7.53333	0	0			0	0	0	0	0	0	0	0	0	0	0	0	1	1	0	2	0	5			7	0	3	6										1	1			1
426		12	0	24	1				1	3		0	2	1	1	2	0	0	1	0	0	1	0	1	1	1	3	1	4			8	0	5	8														1
428		17	1	63	1	288	4.8	1	0			0	0	0	0	0	0	0	0	0	1	1	0	1	1	0	2	2	2			6	1	5	9	1		1			1
431		16	0	87	1	291	4.85	1	0			0	0	0	1	1	0	1	1	1	0	3	1	1	0	0	1	1	4			6	1	8	9	1	1							1		1
432		11	1	86	1	488	8.13333	0	1	2		3	0	1	2	3	1	1	1	0	0	2	1	0	0	0	0	0	1			1	1	14
433		16	1	84	1	447	7.45	0	0			0	0	0	1	1	0	0	0	0	0	0	0	1	1	0	2	1	1			4	1	7	9														1
434		15	0	27	1	225	3.75	1	0			1	0	1	1	2	0	1	1	1	0	3	1	1	1	1	3	2	5			10	0	5	8														1
435	98	15	0	74	1	215	3.58333	1	0			0	0	0	1	1	0	0	1	0	0	1	0	1	1	1	3	2	4			9	0	3	2	1	1				1
436	175	16	1	51	1	190	3.16667	1	0			0	0	0	0	0	0	1	1	1	0	3	1	1	1	1	3	2	4	1	1	9	0	4	0														1
437	121	14	0	50	1	212	3.53333	1	0			0	0	1	1	2	0	1	0	0	0	1	0	1	1	1	3	2	4		1	9	0	4	8									1		1
438	74	18	1	52	1	315	5.25	1	0			1	0	0	0	0	0	0	1	0	0	1	0	1	0	0	1	2	4			7	0	4	2								1			1
439		9	1	90	1	301	5.01667	1	1	1		2	0	0	0	0	0	1	1	0	1	3	1	1	0	1	2	0	4			6	1	7
441		9	0	85	1	306	5.1	1	0			0	0	1	1	2	0	0	0	0	0	0	0	0	0	0	0	0	0			0	1	12		1					1
442	67	13	1	65	1	187	3.11667	1	0			0	0	0	0	0	0	1	0	0	0	1	0	1	0	1	2	2	4			8	0	3									1			1
446	40	12	1	59	1	132	2.2	1	0			0	0	1	0	1	0	1	1	1	0	3	1	1	1	1	3	2	4			9	0	5	9	1	1				1
448	39	17	1	65	1	303	5.05	1	0			0	1	0	0	0	0	1	1	1	0	3	1	1	1	1	3	2	4			9	0	4	0	1	1				1
449	50	15	1	45	1	296	4.93333	1	0			0	0	2	1	3	1	0	0	0	0	0	0	1	1	1	3	2	2			7	0	6	8	1				1	1								0
450		16	1	68	1	260	4.33333	1	0			0	1	0	0	0	0	1	0	0	1	2	1	1	1	1	3	2	4			9	0	3	9									1		1
451		13	0	73	1				1	3		0	1	1	0	1	0	1	1	0	1	3	1	1	1	1	3	2	3			8	0	6	9										1	1
453		12	0	85	1	219	3.65	1	0			1	0	0	0	0	0	0	1	0	1	2	1	1	0	0	1	2	3	1	0	6	1	6	1	1	1				1
454			1	61	0						1																								0														1
456	162	25	1	69	1	145	2.41667	1	0			0	0	0	0	0	0	1	0	1	0	2	1	1	1	1	3	2	3			8	0	4	2	1	1	1	1		1
458	177	20	0	67	1	246	4.1	1	0			0	0	0	0	0	0	1	1	0	0	2	1	1	1	1	3	2	2	1	1	7	0	5	7									1		1			0
460	59	20	1	55	1	147	2.45	1	0			0	0	0	0	0	0	0	0	0	0	0	0	1	1	1	3	2	5			10	0	0	9	1			1		1
461		5	0	82	1	285	4.75	1	1	1		2	0	0	1	1	0	1	1	0	1	3	1	1	0	0	1	0	0			1	1	13	0										1	1
462	37	16	1	69	1	202	3.36667	1	0			0	0	1	1	2	0	0	1	0	1	2	1	1	1	1	3	2	5			10	0	4	9	1		1			1
467			1	58	3																														0										1	1
468	8	16	1	72	1	301	5.01667	1	0			1	0	0	0	0	0	0	1	0	1	2	1	1	1	0	2	1	0			3	1	9	1	1	1				1
469		14	0	33	1				1	3		0	1	1	1	2	0	0	1	0	0	1	0	1	1	0	2	2	5	0	0	9	0	4	9														1
471		18	0	44	1	239	3.98333	1	0			1	0	1	1	2	0	0	1	0	1	2	1	1	1	1	3	2	5	0	0	10	0	4	9	1		1			1
474		28	1	53	0						1	2	0																						7	1	1				1
476		21	1	71	1	188	3.13333	1	0			0	0	1	2	3	1	0	1	0	0	1	0	1	1	1	3	2	4			9	0	5	0	1					1
479		14	1	58	1	201	3.35	1	0			0	0	0	0	0	0	1	0	1	1	3	1	1	1	1	3	2	4	1	1	9	0	4	8														1
481		15	1	90	1	220	3.66667	1	0			1	0	2	0	2	0	0	1	0	1	2	1	1	0	0	1	2	4			7	0	7	1														1
483		0	1	57	1	362	6.03333	0	0			0	0	0	1	1	0	0	0	0	1	1	0	1	1	1	3	2	4	0	0	9	0	3	8									1		1
484	130	22	1	54	1	222	3.7	1	0			0	0	0	0	0	0	0	0	0	0	0	0	1	1	1	3	2	3	1	0	8	0	2	2	1		1			1
485		11	0	90	1	323	5.38333	1	0			0	2	0	0	0	0	1	1	1	1	4	1	1	1	1	3	2	3	1	1	8	0	6	2								1			1
486		19	1	59	1	196	3.26667	1	0			0	0	0	0	0	0	0	1	1	1	3	1	1	1	1	3	2	5			10	0	3	0										1	1
487			0	33	3																														8	1		1			1								1
489	78	16	1	59	1	198	3.3	1	0			0	0	2	1	3	1	1	0	1	1	3	1	1	1	0	2	2	4	1	0	8	0	8	0	1		1			1
492			1	76	0						8	0	0																						2								1			1
493		12	1	52	1	263	4.38333	1	0			1	1	3	3	6	1	1	1	1	1	4	1	1	1	0	2	2	4			8	0	12		1		1			1
494		5	1	76	1	630	10.5	0	1	1		2	0	0	3	3	1	0	1	1	1	3	1	0	1	0	1	1	2			4	1	12	3					1	1
495			0	83	3																														2														1
498		9	1	80	1	608	10.1333	0	1	1		2	0	2	2	4	1	1	1	0	1	3	1	1	0	0	1	2	5			8	0	9	2								1			1
499	171	18	0	76	1	210	3.5	1	0			0	0	0	0	0	0	0	0	0	0	0	0	1	1	1	3	2	5			10	0	0	2	1	1				1
502		26	1	55	1	273	4.55	1	0			1	0	0	0	0	0	0	1	0	1	2	1	1	1	1	3	2	4	1	1	9	0	3	0	1		1			1
503	176	13	1	68	1	240	4	1	0			0	0	0	0	0	0	1	1	0	0	2	1	1	1	0	2	1	4			7	0	5	0										1	1
506		16	1	85	1	432	7.2	0	0			0	0	0	0	0	0	0	0	0	0	0	0	1	1	0	2	2	2	1	1	6	1	4	2									1		1
507		17	0	72	1	223	3.71667	1	0			1	0	0	0	0	0	0	1	0	1	2	1	1	1	0	2	2	4	1	0	8	0	4	1	1	1				1
508			0	69	0						9	0	1																						0										1	1
509		12	1	69	1	248	4.13333	1	0			0	0	0	0	0	0	0	1	0	1	2	1	1	1	1	3	1	3	1		7	0	5	2							1				1
512		13	0	73	1	277	4.61667	1	0			0	0	0	1	1	0	0	1	0	0	1	0	1	1	1	3	2	5	0	0	10	0	2	2	1	1				1
513		15	1	61	1	230	3.83333	1	0			1	0	2	0	2	0	0	1	0	1	2	1	1	1	1	3	2	5			10	0	4	2									1		1
514		13	0	77	1	306	5.1	1	0			0	0	0	0	0	0	0	1	0	1	2	1	1	1	1	3	2	4	1	0	9	0	3	2	1	1				1
515	111	7	0	78	1	217	3.61667	1	0			0	0	0	1	1	0	1	1	0	1	3	1	1	1	1	3	2	3	1	1	8	0	6	0	1									1	1
516	196	19	0	58	1	333	5.55	1	0			0	0	3	1	4	1	0	1	0	0	1	0	1	1	1	3	1	5	0	0	9	0	6	3														1
517	208	21	1	76	1	322	5.36667	1	0			0	1	0	0	0	0	0	1	1	1	3	1	1	1	1	3	2	4	1	1	9	0	4	2	1	1						1			1
518	105	17	0	26	1	193	3.21667	1	0			0	0	0	2	2	0	0	1	0	0	1	0	1	1	1	3	1	1	1	1	5	1	8	0									1		1			0
520	101	20	1	81	1	256	4.26667	1	0			0	0	0	3	3	1	0	0	0	1	1	0	1	1	0	2	2	0	1	1	4	1	10	2								1			1
521		12	0	57	1	247	4.11667	1	0			0	2	0	0	0	0	1	1	0	1	3	1	1	1	1	3	2	4			9	0	4										1		1
525	127	20	0	50	1	168	2.8	1	0			0	0	0	0	0	0	0	1	0	1	2	1	1	1	1	3	2	5			10	0	2	2								1			1
527		18	1	39	1	206	3.43333	1	0			0	0	0	0	0	0	0	1	0	0	1	0	1	1	1	3	1	3			7	0	4	1	1	1				1
530		11	1	72	1	274	4.56667	1	0			1	0	0	0	0	0	1	1	0	1	3	1	1	1	0	2	1	2	1	1	5	1	8	8								1		1	1
531		11	1	61	1	462	7.7	0	0			0	1	0	1	1	0	1	0	0	1	2	1	1	1	1	3	0	3			6	1	7	0	1	1				1
533	157	13	1	56	1	161	2.68333	1	0			0	0	3	3	6	1	1	0	0	1	2	1	1	1	0	2	1	2	1	1	5	1	13	0										1	1
534		10	0	50	1	296	4.93333	1	0			1	0	3	1	4	1	0	1	0	0	1	0	1	0	0	1	2	1	1	1	4	1	11	2								1			1
536	13	20	1	50	1	338	5.63333	1	0			0	0	1	1	2	0	1	1	0	1	3	1	1	1	1	3	2	5			10	0	5	0									1		1
537			1	84	3																														2	1	1				1
539		15	0	24	1	181	3.01667	1	0			0	0	1	0	1	0	1	0	0	0	1	0	1	1	1	3	2	2	1		7	0	5	1	1	1				1
540		12	0	72	0						1	2	0																						2								1			1
543		8	1	63	1	541	9.01667	0	0			0	0	0	0	0	0	0	0	0	1	1	0	1	0	0	1	0	0	1	1	1	1	10	2								1			1
544		13	0	52	1	384	6.4	0	0			1	0	3	3	6	1	0	1	0	1	2	1	1	0	0	1	0	4	1	1	5	1	13	8														1
547	44	15	1	32	1	266	4.43333	1	0			0	1	3	2	5	1	1	1	1	0	3	1	1	1	1	3	2	4			9	0	9	9										1	1
548	45	16	1	48	1	192	3.2	1	0			0	1	0	0	0	0	0	0	0	0	0	0	1	1	1	3	2	5			10	0	0	9										1	1
549	47	18	1	60	1	303	5.05	1	0			1	1	0	0	0	0	0	0	0	1	1	0	1	1	1	3	0	4			7	0	4	9									1		1
550	53	12	0	63	1	255	4.25	1	0			0	0	2	3	5	1	1	1	1	0	3	1	1	1	1	3	2	5			10	0	8	9														1
552		12	1	85	1	451	7.51667	0	1	1		2	1	0	0	0	0	0	1	1	1	3	1	0	0	0	0	1	4			5	1	8											1	1
553	54	17	1	53	1	288	4.8	1	0			1	0	3	2	5	1	0	1	0	1	2	1	1	1	1	3	2	3			8	0	9	9									1		1
555		15	1	62	1	349	5.81667	1	0			1	1	0	0	0	0	1	0	1	1	3	1	0	1	1	2	2	4			8	0	5	9	1		1			1
557		16	0	92	0						8	0	1					0	0	0	1	1	0					1							9										1	1
561		14	0	68	1	246	4.1	1	0			0	0	1	2	3	1	1	1	0	1	3	1	1	1	1	3	2	3	1	1	8	0	8	8										1	1
562	136	10	1	65	1	280	4.66667	1	0			0	0	0	1	1	0	1	1	0	1	3	1	1	1	1	3	1	3	1	1	7	0	7	1					1	1
564			0	81	0						8																								8								1			1
565	263	16	0	71	1	205	3.41667	1	0			0	1	0	0	0	0	0	1	0	0	1	0	1	1	1	3	2	5	0	0	10	0	1	0														1
577		16	1	87	1	325	5.41667	1	0			0	1	0	1	1	0	0	1	1	0	2	1	1	0	0	1	2	4			7	0	6	1	1	1				1
578		8	0	81	1	852	14.2	0	1	9		1	0	2	2	4	1	0	0	0	1	1	0	1	0	0	1	1	0			2	1	13	9										1	1
581	89	14	0	56	1	271	4.51667	1	0			0	0	0	0	0	0	1	1	1	1	4	1	1	1	1	3	2	4	1	1	9	0	5	3					1	1
583		13	0	79	1	233	3.88333	1	0			0	0	0	0	0	0	1	1	1	1	4	1	1	1	1	3	1	3	1	1	7	0	7	0														1
592	95	14	0	52	1	290	4.83333	1	0			1	2	0	0	0	0	1	1	1	0	3	1	1	0	1	2	1	5			8	0	5	5	1		1	1		1
595		14	1	77	1	548	9.13333	0	0			0	0	2	3	5	1	0	1	0	0	1	0	1	0	0	1	1	0			2	1	14	6	1	1				1
596	195	18	0	84	1	495	8.25	0	0			0	0	1	1	2	0	1	0	1	1	3	1	1	1	1	3	1	4	1	1	8	0	7	0														1
600	71	12	1	75	1	290	4.83333	1	0			0	0	0	1	1	0	1	1	0	1	3	1	1	1	1	3	0	1			4	1	10	0	1		1			1								0
605		12	0	52	1	363	6.05	0	1	1		2	0	3	3	6	1	1	1	0	0	2	1	0	1	0	1	2	3	1	1	6	1	12	9									1		1
606		9	1	48	1	200	3.33333	1	0			0	1	0	1	1	0	1	0	0	0	1	0	1	1	1	3	2	5			10	0	2	9									1		1
620	66	14	1	48	1	313	5.21667	1	0			1	0	1	1	2	0	1	1	1	1	4	1	1	1	1	3	2	2			7	0	9	9										1	1
622	68	20	1	84	1	213	3.55	1	0			0	0	0	0	0	0	0	0	0	1	1	0	1	1	1	3	2	3			8	0	3	2									1		1
623	73	17	0	58	1	176	2.93333	1	0			0	0	0	1	1	0	1	0	0	0	1	0	1	1	1	3	2	5			10	0	2	2								1			1
624		13	0	42	1	261	4.35	1	0			0	1	3	3	6	1	0	1	0	0	1	0	1	1	1	3	1	5			9	0	8	9									1		1
625		8	1	70	1	330	5.5	1	1	1		2	2	3	0	3	1	1	1	1	0	3	1	1	1	1	3	0	1	1	1	4	1	12	8								1			1
627			1	89	0						1	2	0																						3									1		1
628			1	66	0						1	2	0																						2								1			1
632		10	1	80	1	492	8.2	0	0			0	0	0	3	3	1	0	1	0	0	1	0	1	1	1	3	0	3			6	1	8	1	1	1				1
633		12	0	83	1	153	2.55	1	0			0	0	0	0	0	0	1	0	0	1	2	1	1	1	1	3	2	5			10	0	2	1	1			1		1
634		12	1	84	1				1	3		0		0	0	0	0	1	1	0	1	3	1	1	0	0	1	0	0	0	1	1	1	12	1	1		1			1
635			0	83	3																														1	1	1				1
637			0	68	3																														0												1
640	92	17	0	53	1	189	3.15	1	0			1	0	0	0	0	0	1	0	0	0	1	0	1	1	0	2	2	5			9	0	2	6								1			1			0
641	131	17	0	34	1	194	3.23333	1	0			0	0	0	0	0	0	0	1	0	0	1	0	1	1	1	3	2	4	1	1	9	0	2	9														1
642	138	17	1	59	1	193	3.21667	1	0			0	0	0	2	2	0	1	1	1	1	4	1	1	1	1	3	2	5			10	0	6	6														1
646		12	0	59	1	208	3.46667	1	0			0	0	2	0	2	0	1	0	0	1	2	1	1	1	1	3	2	4	1	1	9	0	5	0													1	1
649	84	16	1	59	1	164	2.73333	1	0			0	0	0	2	2	0	1	1	0	1	3	1	1	1	1	3	2	3	0	1	8	0	7	2								1			1
650		14	0	65	1	303	5.05	1	0			0	0	1	1	2	0	1	1	0	1	3	1	1	0	0	1	0	3	1	1	4	1	11	5												1
655	62	19	1	61	1	258	4.3	1	0			1	0	0	0	0	0	1	0	0	0	1	0	1	1	1	3	2	5			10	0	1	0					1	1
658	406	17	1	73	1	165	2.75	1	0			0	0	0	0	0	0	1	1	0	0	2	1	1	1	1	3	2	5	0	0	10	0	2	9									1		1
659	234	12	1	66	1	151	2.51667	1	0			0	0	0	0	0	0	1	0	0	1	2	1	1	1	1	3	2	5	0	0	10	0	2	9										1	1
662		11	0	78	1	310	5.16667	1	0			0	0	0	1	1	0	1	0	0	1	2	1	0	0	0	0	2	0	1	1	2	1	11	2								1			1
667	81	16	0	61	1	191	3.18333	1	0			0	0	0	2	2	0	0	1	0	1	2	1	1	1	0	2	2	3	1	1	7	0	7	1	1	1				1
668			1	54	3																														2								1			1
669		17	1	78	1	201	3.35	1	0			0	0	0	3	3	1	0	1	0	1	2	1	1	1	1	3	2	3	1	0	8	0	7	3					1	1
674		8	0	61	1	290	4.83333	1	1	1		2	0	0	3	3	1	0	1	0	1	2	1	0	0	0	0	2	0	1	1	2	1	13	1	1	1				1
675			0	88	0						9																								9	1							1			1
681		22	1	69	1	132	2.2	1	0			0	0	0	0	0	0	1	1	0	0	2	1	1	1	1	3	2	5	0	0	10	0	2	8								1			1			1
682	145	17	0	68	1	271	4.51667	1	0			1	0	0	0	0	0	1	1	1	1	4	1	1	0	0	1	0	5	1	1	6	1	8	6													1
683	82	15	1	57	1	286	4.76667	1	0			0	0	1	3	4	1	0	0	1	1	2	1	1	1	1	3	0	3	1	1	6	1	10	0										1	1
684		13	1	67	0						1	2	0																						5									1		1
686		17	1	74	0						1	2	0	0	0	0	0	0	0	0	1	1	0	1	1	1	3	2							5								1			1
690		16	1	62	1	314	5.23333	1	0			0	1	2	1	3	1	1	1	1	1	4	1	1	1	1	3	2	1	1	1	6	1	11	9										1	1
692		19	1	53	1	442	7.36667	0	0			0	0	0	1	1	0	1	1	0	1	3	1	1	1	0	2	2	4			8	0	6	1	1		1			1
693		12	1	60	1	187	3.11667	1	0			0	0	1	3	4	1	0	1	0	0	1	0	1	0	0	1	2	2	1	1	5	1	10	1	1	1				1
694		18	1	74	1	171	2.85	1	0			0	0	0	0	0	0	0	1	0	1	2	1	0	1	1	2	2	3	1	1	7	0	5	1	1			1		1
695	79	16	0	85	1	229	3.81667	1	0			0	0	0	0	0	0	1	1	0	1	3	1	1	1	1	3	2	5	0	0	10	0	3	1	1	1				1
697		17	1	55	1	339	5.65	1	1	1		2	0	3	3	6	1	0	1	0	0	1	0	1	1	1	3	2	5			10	0	7	0														1
699		15	0	70	1	350	5.83333	1	0			0	0	1	3	4	1	0	1	0	1	2	1	1	0	0	1	1	0			2	1	14											1	1
700	97	14	0	63	1	329	5.48333	1	0			1	0	1	2	3	1	1	1	1	1	4	1	1	1	0	2	2	4	1	1	8	0	9	0														1
709		22	0	40	1	120	2	1	0			0	0	0	1	1	0	0	1	1	0	2	1	1	1	1	3	2	5			10	0	3	1	1	1						1			1			1
713		14	0	92	1	224	3.73333	1	0			0	0	0	0	0	0	0	1	1	1	3	1	1	1	0	2	2	2	1	1	6	1	7	9	1					1
718		13	1	61	1	203	3.38333	1	0			1	1	0	0	0	0	0	0	0	1	1	0	1	1	1	3	2	4		1	9	0	2	0												1
720		14	1	87	1	368	6.13333	0	0			0	0	3	0	3	1	0	1	0	1	2	1	1	0	0	1	2	2			5	1	10	1	1			1		1
722			0	32	3																														8														1
723	151	17	1	64	1	329	5.48333	1	0			1	0	0	1	1	0	1	1	1	1	4	1	1	1	1	3	2	5			10	0	5	0														1
727		15	0	86	0						8	0	0																						2	1	1				1
729		10	1	28	1	224	3.73333	1	0			0	0	0	0	0	0	0	0	0	0	0	0	1	0	0	1	0	5	0	0	6	1	4	9														1
731			0	95	0						1	2																							9										1	1
738		13	1	57	1	109	1.81667	1	0			0	0	0	1	1	0	1	1	1	1	4	1	1	1	1	3	2	4			9	0	6										1		1
739		16	0	42	1	225	3.75	1	0			0	1	0	1	1	0	0	0	0	0	0	0	1	1	1	3	2	5			10	0	1	1	1		1			1
740		18	1	65	1	224	3.73333	1	0			0	0	0	0	0	0	1	1	0	0	2	1	1	1	1	3	2	4			9	0	3	1	1			1		1
741		13	1	19	1	247	4.11667	1	0			0	0	2	1	3	1	0	1	0	0	1	0	1	1	0	2	1	3	1	1	6	1	8	1	1	1				1
742	107	16	0	79	1	307	5.11667	1	0			0	0	0	0	0	0	0	1	0	0	1	0	1	1	1	3	2	4		1	9	0	2	1					1	1
743	93	16	1	60	1	207	3.45	1	0			0	0	0	0	0	0	0	1	0	1	2	1	1	1	0	2	2	2	1	1	6	1	6	1					1	1
744	91	19	0	48	1	228	3.8	1	0			0	0	0	0	0	0	1	1	1	0	3	1	1	1	1	3	2	4	1	1	9	0	4	0	1	1				1
745	245	9	1	79	1	188	3.13333	1	0			0	0	0	0	0	0	0	0	0	0	0	0	1	1	1	3	1	5	0	0	9	0	1	1					1	1
755		8	0	76	1				1	3		2	0	0	3	3	1	1	1	0	1	3	1	1	0	0	1	0	4	1	1	5	1	11	8									1		1
757	100	15	1	65	1	171	2.85	1	0			0	0	0	0	0	0	0	0	0	0	0	0	1	1	0	2	2	3	1	1	7	0	3	8	1			1		1
760		3	1	74	1	515	8.58333	0	1	1		2	0	0	0	0	0	0	0	0	1	1	0	0	0	0	0	0	0			0	1	11	2								1			1
767		16	1	87	1	176	2.93333	1	0			0	0	3	3	6	1	0	1	0	0	1	0	0	0	0	0	0	0	0	0	0	1	17	8
776			0	93	0						8																								2								1			1
777		13	1	75	1	226	3.76667	1	0			0	0	0	0	0	0	1	0	0	1	2	1	1	1	1	3	2	4	1		9	0	3										1		1
779			1	95	3																														9										1	1
781	214	15	0	40	1	126	2.1	1	0			0	0	0	0	0	0	1	0	0	0	1	0	1	1	0	2	1	3	1	1	6	1	5	9	1			1		1
782		9	1	97	1	805	13.4167	0	0			1	1	0	0	0	0	1	1	1	1	4	1	0	0	0	0	0	0	1	0	0	1	14	9									1		1
784	86	13	1	74	1	264	4.4	1	0			0	0	0	0	0	0	1	1	1	1	4	1	1	0	1	2	0	4			6	1	8	1	1	1				1
785		14	0	74	1	260	4.33333	1	0			1	0	2	0	2	0	1	1	0	0	2	1	1	1	1	3	2	4	0	1	9	0	5	0														1
792		15	0	89	1	391	6.51667	0	0			1	0	1	3	4	1	0	1	0	0	1	0	1	0	0	1	0	2			3	1	12		1		1			1
793		18	0	23	1	158	2.63333	1	0			0	0	0	0	0	0	0	0	0	0	0	0	1	1	1	3	2	5			10	0	0	9										1	1
798			0	76	3																														9										1	1
801		14	0	81	1	255	4.25	1	1	4		0	0	0	0	0	0	0	1	0	0	1	0					2	3	0	1				0														1
803		14	0	38	1	119	1.98333	1	0			0	0	0	0	0	0	0	1	0	0	1	0	1	1	1	3	2	5			10	0	1	0	1	1				1
809			0	89	0						1	2																							9	1	1		1					1	1	1
811	128	12	1	82	1	245	4.08333	1	0			0	0	0	0	0	0	0	0	0	1	1	0	1	1	1	3	1	4	1	1	8	0	3	1	1	1				1
812			0	79	3																														1	1	1				1
813		11	0	49	1	162	2.7	1	0			0	0	0	0	0	0	0	0	0	1	1	0	1	1	1	3	1	3	1	1	7	0	4	1	1		1			1
816		17	0	64	1	208	3.46667	1	0			0	0	2	2	4	1	0	1	0	1	2	1	1	1	1	3	2	2	1	1	7	0	9	0	1	1				1
818	191	15	1	74	1	345	5.75	1	0			1	0	0	0	0	0	0	1	0	1	2	1	1	1	1	3	1	2			6	1	6	0													1
824	72	18	0	77	1	275	4.58333	1	0			0	0	1	2	3	1	0	1	0	0	1	0	1	1	1	3	1	4			8	0	6	1	1		1			1
825		11	1	83	1	293	4.88333	1	0			0	0	0	0	0	0	1	0	0	0	1	0	1	1	1	3	2	4			9	0	2	3														1
827	108	12	1	69	1	161	2.68333	1	0			1	0	0	0	0	0	1	0	0	0	1	0	1	1	1	3	2	5			10	0	1	0	1					1
829		20	1	70	1	145	2.41667	1	0			0	0	0	1	1	0	0	1	0	1	2	1	1	1	1	3	2	4	1	0	9	0	4	2								1			1
830		16	1	77	1	180	3	1	0			0	2	0	0	0	0	1	0	0	0	1	0	1	1	1	3	2	3	1	1	8	0	3	2	1							1			1
833		15	0	87	1	232	3.86667	1	0			0	0	3	3	6	1	0	1	0	0	1	0	1	1	0	2	0	3			5	1	12	2									1		1
835		11	0	69	1	427	7.11667	0	0			0	0	0	0	0	0	1	1	0	1	3	1	1	1	1	3	0	3	1	1	6	1	7	0										1	1
839		12	0	64	1	229	3.81667	1	0			0	1	1	1	2	0	1	1	0	0	2	1	1	1	1	3	2	4	1	0	9	0	5	9										1	1			1
841		14	0	50	1	187	3.11667	1	1	1		2	1	0	0	0	0	0	1	0	0	1	0	1	1	1	3	2	5			10	0	1	9	1		1			1
842		15	0	55	1	205	3.41667	1	0			0	1	1	1	2	0	1	1	0	1	3	1	1	1	1	3	2	4	1	1	9	0	6				1			1
844		23	1	83	1	269	4.48333	1	0			0	2	0	1	1	0	0	0	0	1	1	0	1	1	1	3	2	5			10	0	2	2								1			1
848		20	1	83	1	275	4.58333	1	0			0	0	0	0	0	0	0	0	0	0	0	0	1	1	1	3	2	4	1	1	9	0	1	9														1
849		5	0	74	1	406	6.76667	0	1	1		2	0	0	0	0	0	0	0	0	1	1	0	0	0	0	0	0	0	0	0	0	1	11	4												1
850			1	71	0						1	2	0																						0										1	1
851		15	1	72	1	182	3.03333	1	0			0	0	0	0	0	0	0	0	0	1	1	0	1	1	1	3	1	2			6	1	5	2								1			1
852			1	76	0						1	2	0																						2									1		1			1
853	110	18	0	46	1	169	2.81667	1	0			0	0	2	2	2	1	0	1	0	1	2	1	1	1	1	3	2	3			8	0	8	6	1		1			1
854			0	93	0						1	2	0																						9	1	1				1
855			1	74	0						1	2	0																															1		1
857		11	0	89	0						1	2	0																						1	1	1				1
858			0	67	3																														8								1			1
861			1	66	3																														9										1	1
862		12	1	87	1	278	4.63333	1	0			0	0	0	0	0	0	0	0	0	0	0	0	0	1	0	1	1	0	1	1	2	1	8	2								1			1
863		14	0	77	1	261	4.35	1	0			0	0	0	0	0	0	1	1	0	1	3	1	1	0	0	1	2	1			4	1	9	2									1		1
870		20	1	77	1	632	10.5333	0	1	2		3	0	0	0	0	0	0	0	0	1	1	0	0	0	0	0	1	2	0	0	3	1	8	1										1	1
872	94	11	1	28	1	192	3.2	1	0			0	0	0	0	0	0	0	0	0	0	0	0	1	1	1	3	2	3	1	1	8	0	2	6										1	1
873	75	12	0	62	1	441	7.35	0	0			0	1	3	3	6	1	1	1	0	1	3	1	1	1	0	2	1	2	1	1	5	1	14	1	1		1			1
877	135	20	1	80	1	247	4.11667	1	0			0	0	0	0	0	0	1	0	0	1	2	1	1	1	1	3	2	4	1	1	9	0	3	9										1	1
880		4	1	73	1	287	4.78333	1	1	1		2	0	0	0	0	0	1	0	0	1	2	1	1	0	0	1	0	1	1	1	2	1	10										1		1
883		6	1	70	1	456	7.6	0	0			0	1	0	3	3	1	0	1	0	1	2	1	0	0	0	0	1	0	0	0	1	1	14	9										1	1
886		12	1	63	1	567	9.45	0	0			0	1	0	0	0	0	0	0	0	0	0	0	1	1	1	3	2	2	1	0	7	0	3	9	1		1			1
888		12	1	63	1	399	6.65	0	0			1	0	3	2	5	1	1	0	0	0	1	0	1	0	1	2	1	0			3	1	13		1	1	1			1
895		16	0	75	1	256	4.26667	1	1	1		2	1	0	1	1	0	1	1	0	1	3	1	1	0	0	1	2	5			8	0	6	1	1		1			1
898	250	15	1	43	1	196	3.26667	1	0			1	0	0	0	0	0	1	0	1	0	2	1	1	1	1	3	2	4	1	1	9	0	3	1	1	1				1
899		18	0	63	1	294	4.9	1	0			0	0	2	3	5	1	1	0	0	1	2	1	1	1	1	3	2	2	1	1	7	0	10	3					1	1
901	172	14	1	43	1	290	4.83333	1	0			1	0	0	1	1	0	0	1	0	1	2	1	1	1	1	3	2	5	0	0	10	0	3	9														1
912	158	14	0	81	1	173	2.88333	1	0			0	0	0	1	1	0	0	1	0	1	2	1	1	1	1	3	1	3	1	1	7	0	6	1					1	1
913	152	23	1	52	1	227	3.78333	1	0			1	0	0	0	0	0	0	1	1	1	3	1	1	1	1	3	2	5			10	0	3	9										1	1
918	76	22	1	68	1	205	3.41667	1	0			0	0	1	0	1	0	1	0	0	1	2	1	1	1	0	2	2	2			6	1	7	1								1			1
922		13	0	71	1	238	3.96667	1	0			0	0	3	1	4	1	1	1	0	1	3	1	1	1	1	3	2	5			10	0	7	5								1			1
923		8	0	83	1	262	4.36667	1	0			0	0	0	0	0	0	0	0	0	0	0	0	1	1	1	3	0	5			8	0	2	8	1					1
924	90	14	0	63	1	196	3.26667	1	0			0	0	0	1	1	0	1	1	1	0	3	1	1	1	1	3	2	5			10	0	4	0	1		1			1
930		16	0	88	1				1	3		0	0	0	0	0	0	0	1	0	0	1	0	1	1	1	3	0	4			7	0	4	2								1			1
931		12	1	77	0						8	0	0																						2									1		1
932		12	1	60	1	200	3.33333	1	0			0	1	0	1	1	0	0	1	0	0	1	0	1	1	0	2	2	5			9	0	3	2								1			1
934	87	25	0	52	1	182	3.03333	1	0			0	0	0	1	1	0	1	1	0	1	3	1	1	1	1	3	2	3	1	1	8	0	6	6	1	1				1
936		14	1	61	1	188	3.13333	1	0			0	0	0	0	0	0	1	0	0	0	1	0	1	1	1	3	2	4	1	0	9	0	2	1					1	1
943		21	0	32	1	173	2.88333	1	0			0	0	1	1	2	0	0	1	0	0	1	0	1	1	1	3	2	3			8	0	5		1	1	1			1
945		12	0	66	1	245	4.08333	1	0			0	0	0	1	1	0	1	1	1	1	4	1	1	1	1	3	0	5			8	0	7		1					1
946		16	0	31	1	310	5.16667	1	0			0	0	3	1	4	1	0	1	0	0	1	0	1	1	0	2	2	1	0	0	5	1	10															1
948		5	0	77	1	409	6.81667	0	0			1	0	0	0	0	0	0	1	0	1	2	1	1	0	0	1	1	3	1	1	5	1	7															1
951		16	1	75	0						1	2	0																																				1
952			0	83	0						2	3	0																						2								1			1
955		12	1	18	1	148	2.46667	1	0			0	0	0	0	0	0	0	1	0	0	1	0	1	1	1	3	2	3	1	1	8	0	3		1		1			1
957	104	17	1	43	1	161	2.68333	1	0			0	0	0	0	0	0	0	1	0	0	1	0	1	1	1	3	2	4	1	0	9	0	2	2								1			1
958		1	1	72	1	477	7.95	0	1	1		2	0	0	0	0	0	1	1	0	1	3	1	0	1	1	2	2	4	0	0	8	0	5	2	1	1				1
964	188	16	0	30	1	192	3.2	1	0			0	1	0	0	0	0	0	0	0	0	0	0	1	1	1	3	2	5			10	0	0	9									1		1
965		10	0	76	1	164	2.73333	1	0			0	0	0	0	0	0	0	0	0	0	0	0	1	1	1	3	2	2	1	0	7	0	3	3	1		1			1
966		12	1	91	1	305	5.08333	1	1	4		1	0	0	0	0	0	0	0	0	0	0	0	1	0	0	1	0	3	1	0	4	1	6	3	1		1			1
969	300	17	0	53	1	278	4.63333	1	0			0	0	1	1	2	0	1	1	1	0	3	1	1	1	1	3	0	2	1	1	5	1	10	1									1		1
971		12	0	94	1	301	5.01667	1	0			0	1	0	1	1	0	0	0	0	1	1	0	1	1	0	2	1	1	1	0	4	1	8	2	1	1				1
972		19	1	81	1	220	3.66667	1	0			0	0	0	0	0	0	0	0	0	1	1	0	1	1	1	3	1	2	1	1	6	1	5	2	1	1				1
973		10	1	56	1	274	4.56667	1	0			1	0	0	0	0	0	0	0	0	1	1	0	1	1	0	2	1	4	1	0	7	0	4	2								1			1
974		20	1	76	1	223	3.71667	1	0			0	1	0	0	0	0	1	0	0	1	2	1	1	1	1	3	2	4	1	0	9	0	3	6	1	1				1
975		14	1	62	1	230	3.83333	1	0			1	0	0	2	2	0	0	0	0	0	0	0	1	1	1	3	0	3		0	6	1	6	0									1		1
976		10	0	71	1	238	3.96667	1	0			0	0	0	0	0	0	1	1	1	1	4	1	1	1	1	3	2	4	1	1	9	0	5	8														1
977	198	14	0	62	1	214	3.56667	1	0			0	0	0	1	1	0	0	0	0	1	1	0	1	1	1	3	2	5	0	0	10	0	2	0	1	1				1
979		12	0	69	1	172	2.86667	1	0			0	0	0	0	0	0	1	0	0	0	1	0	1	1	1	3	1	2	1	1	6	1	5	9														1
980		16	1	47	1	148	2.46667	1	0			0	1	0	0	0	0	0	1	0	0	1	0	1	1	1	3	2	5			10	0	1	2								1			1
982		22	1	82	1	477	7.95	0	0			0	0	0	0	0	0	0	0	0	1	1	0	1	1	1	3	2	5			10	0	1	3														1
984		4	1	60	1	208	3.46667	1	0			0	0	0	0	0	0	0	0	0	1	1	0	1	1	0	2	2	4	1	1	8	0	3	2								1			1
991		19	1	59	1	176	2.93333	1	0			0	0	0	0	0	0	0	0	0	1	1	0	1	1	1	3	2	3	1	1	8	0	3	0														1
995		7	1	76	1	314	5.23333	1	0			1	0	1	2	3	1	0	1	0	1	2	1	1	1	1	3	1	5			9	0	6		1		1			1
997		16	0	55	1	193	3.21667	1	0			1	0	0	1	1	0	0	1	0	0	1	0	1	1	1	3	2	1	0	1	6	1	6	0	1	1	1			1
999			0	61	3																														2								1			1
1001	187	16	0	43	1	182	3.03333	1	0			0	0	0	0	0	0	0	0	0	1	1	0	1	1	0	2	2	5	0	0	9	0	2	2										1	1
1005		16	1	76	1	275	4.58333	1	0			1	0	0	0	0	0	1	0	0	0	1	0	1	1	1	3	1	3	1	1	7	0	4	9										1	1
1006	180	14	1	88	1	271	4.51667	1	0			1	1	0	0	0	0	0	0	0	1	1	0	1	0	0	1	2	4	1		7	0	4	1	1	1				1
1010		16	0	74	1	223	3.71667	1	0			0	0	0	1	1	0	0	1	0	1	2	1	1	0	0	1	0	2	1	1	3	1	10	1	1	1				1
1017			0	59	3																														2									1		1
1018	103	14	1	76	1	266	4.43333	1	0			0	0	0	0	0	0	1	0	0	1	2	1	1	1	1	3	1	1	1	1	5	1	7	9									1		1
1019		20	0	84	1	223	3.71667	1	0			0	0	0	0	0	0	0	0	0	0	0	0	1	1	1	3	2	5			10	0	0	2								1			1
1021		15	1	65	1	313	5.21667	1	0			0	0	0	0	0	0	1	1	0	0	2	1	1	1	1	3	1	2			6	1	6	9	1					1
1022	169	15	0	48	1	247	4.11667	1	0			1	0	3	3	6	1	0	1	0	0	1	0	1	1	1	3	2	3	1	1	8	0	9	2														1
1023		14	0	43	1	255	4.25	1	0			0	2	1	1	2	0	1	1	0	1	3	1	1	1	0	2	2	3	0	1	7	0	8	2								1			1
1024	96	16	1	55	1	286	4.76667	1	0			1	0	0	1	1	0	0	1	0	1	2	1	1	1	1	3	2	0	1	1	5	1	8	2	1	1				1
1025		11	1	72	1	379	6.31667	0	0			0	0	0	0	0	0	0	0	0	0	0	0	1	1	0	2	2	1	1	1	5	1	5	1	1	1				1
1026		6	1	81	0						1	2	0	0	0	0	0	1	1	1	1	4	1	1	1	0	2	0							1	1	1				1
1027	205	12	1	81	1	236	3.93333	1	0			0	0	0	0	0	0	0	0	0	1	1	0	1	1	1	3	2	2	1	1	7	0	4	9									1		1
1031	118	13	1	62	1	258	4.3	1	0			0	0	0	0	0	0	0	0	0	1	1	0	1	1	1	3	0	3	1	0	6	1	5	2								1			1
1032			1	73	3																														8								1			1
1033		9	1	86	1	374	6.23333	0	0			0	0	1	0	1	0	0	1	0	1	2	1	1	1	0	2	2	2		1	6	1	7	2	1	1				1
1037			0	40	3																														6	1		1			1
1039		19	0	62	1	370	6.16667	0	0			1	0	0	1	1	0	0	1	0	1	2	1	1	0	0	1	0	2	1	1	3	1	10	0										1	1
1040	217	15	0	38	1	147	2.45	1	0			0	0	3	2	5	1	0	1	0	0	1	0	1	1	1	3	1	4	1	1	8	0	8	3														1
1041	203	12	1	78	1	213	3.55	1	0			0	0	0	0	0	0	1	1	1	1	4	1	1	1	1	3	2	3	1	1	8	0	6	0									1		1
1042		17	1	55	1	132	2.2	1	0			0	0	0	0	0	0	0	0	0	1	1	0	1	1	1	3	1	3	1	1	7	0	4	0	1		1			1
1043		16	0	79	1	348	5.8	1	0			0	1	0	0	0	0	0	1	0	1	2	1	1	1	0	2	2	1	1	1	5	1	7	2								1			1
1045	182	19	0	65	1	184	3.06667	1	0			0	0	0	1	1	0	0	1	0	0	1	0	1	1	1	3	2	4	1	1	9	0	3	8	1		1			1
1046	160	19	1	65	1	274	4.56667	1	0			0	0	0	1	1	0	0	1	0	1	2	1	1	1	0	2	2	5	0	0	9	0	4	2	1					1
1047	422	19	1	47	1	210	3.5	1	0			1	2	2	1	3	1	0	1	0	0	1	0	1	1	1	3	2	4	1	0	9	0	5	6									1		1
1048		15	0	69	1	190	3.16667	1	0			0	0	0	0	0	0	0	1	1	0	2	1	1	1	1	3	2	5			10	0	2	1	1	1				1
1050		16	1	66	1	163	2.71667	1	0			1	1	0	1	1	0	1	1	0	1	3	1	1	1	1	3	2	5		0	10	0	4	2								1			1
1053		11	0	78	1	368	6.13333	0	0			1	0	0	0	0	0	0	1	0	1	2	1	1	0	0	1	1	2			4	1	8	2	1					1
1055		11	0	83	1	356	5.93333	1	0			0	0	0	0	0	0	0	1	0	1	2	1	1	1	0	2	0	3	1	0	5	1	7	2	1	1				1
1059		14	1	51	1	195	3.25	1	0			0	0	0	0	0	0	0	0	0	0	0	0	1	1	1	3	2	4	0	1	9	0	1	1	1		1			1
1060		19	1	53	1	182	3.03333	1	0			0	0	2	2	4	1	1	0	0	0	1	0	1	1	1	3	2	4	0	1	9	0	6	1									1		1
1062		12	0	91	1	351	5.85	1	0			0	0	1	2	3	1	1	1	0	0	2	1	1	0	0	1	1	0			2	1	13	1	1					1
1063		8	0	84	1	302	5.03333	1	0			0	0	0	0	0	0	1	0	0	0	1	0	0	0	1	1	1	4			6	1	5	1	1		1			1
1064		14	0	49	1	290	4.83333	1	0			1	2	2	2	4	1	0	1	0	0	1	0	1	1	1	3	1	4	1	1	8	0	7	5									1		1
1072		12	0	79	1	231	3.85	1	0			0	0	0	0	0	0	1	1	0	1	3	1	1	1	1	3	2	1	1	1	6	1	7	2	1	1	1			1
1073	99	13	1	71	1	185	3.08333	1	0			0	0	0	0	0	0	1	1	1	1	4	1	1	1	1	3	1	4	1	0	8	0	6	6	1					1
1074	119	13	0	65	1	274	4.56667	1	0			0	0	0	0	0	0	1	1	0	1	3	1	1	1	0	2	2	3	1	1	7	0	6	8	1					1
1079	109	15	1	68	1	232	3.86667	1	0			1	0	3	3	6	1	0	1	0	0	1	0	1	1	1	3	2	3	1	0	8	0	9	1					1	1
1081		16	0	50	1	195	3.25	1	0			0	0	0	1	1	0	1	1	0	0	2	1	1	1	1	3	2	5			10	0	3		1					1
1082		12	1	63	1	205	3.41667	1	0			0	0	3	2	5	1	0	1	0	1	2	1	1	1	1	3	0	5			8	0	9															1
1083			0	70	0						1	2																																1		1
1092		14	0	54	1				1	1		2	0	1	3	4	1	1	1	1	0	3	1	1	1	1	3	0							9	1		1			1
1093		12	0	31	1	187	3.11667	1	0			0	0	0	0	0	0	0	1	0	0	1	0	1	1	0	2	2	5	0	0	9	0	2	9	1		1			1
1094		12	1	50	1	240	4	1	0			0	2	2	2	4	1	1	1	0	1	3	1	0	1	1	2	2	2	1	1	6	1	11	5														1
1095		5	0	74	1	476	7.93333	0	1	1		2	0	0	1	1	0	0	0	0	1	1	0	1	0	0	1	0	1	1	1	2	1	10	5									1		1
1096		5	1	85	1	462	7.7	0	1	1		2	0	0	0	0	0	1	0	0	0	1	0	0	0	0	0	1	2	1	1	3	1	8	2	1					1
1097		12	1	59	1	338	5.63333	1	0			1	0	1	2	3	1	0	1	0	1	2	1	1	1	1	3	1	2	1	1	6	1	9	0									1		1
1099	126	13	0	25	1	175	2.91667	1	0			0	0	0	0	0	0	0	1	0	0	1	0	1	1	1	3	2	3	1	1	8	0	3	0														1
1106	278	15	1	20	1	173	2.88333	1	0			0	2	0	0	0	0	0	1	0	0	1	0	1	1	1	3	2	3	1	0	8	0	3	6									1		1
1108	424	12	1	75	1	278	4.63333	1	0			0	0	0	0	0	0	0	0	1	1	2	1	1	1	0	2	1	3	1	1	6	1	6	8														1
1109		10	1	58	1	369	6.15	0	0			1	0	0	3	3	1	0	1	0	1	2	1	1	1	1	3	0	2	1	1	5	1	10	8														1
1112		12	0	82	1	275	4.58333	1	0			0	0	0	0	0	0	0	1	0	1	2	1	1	1	1	3	2	4	1	0	9	0	3	0														1
1113			1	58	0						9
1114		14	0	56	0						9																									1	1	1			1
1115		11	0	84	0						4																									1		1			1
1117		15	1	59	1	261	4.35	1	0			1	1	0	0	0	0	1	0	0	0	1	0	1	1	0	2	1	4	1	1	7	0	4	0										1	1
1118			0	59	0						1	2
1119			0	90	0						9		0																						2	1	1				1
1120	244	15	0	45	1	150	2.5	1	0			0	2	0	0	0	0	0	0	0	1	1	0	1	1	1	3	2	4	0	1	9	0	2	2									1		1
1121		8	0	86	0						6	0	0																						2									1		1
1123		8	1	90	1	337	5.61667	1	0			0	0	0	0	0	0	1	1	1	1	4	1	1	1	0	2	1	3			6	1	8	1	1		1			1
1124	262	13	0	70	1	181	3.01667	1	0			0	0	0	0	0	0	0	0	0	0	0	0	1	1	1	3	2	4	1	1	9	0	1	1	1	1				1
1128	148	16	0	63	1	206	3.43333	1	0			1	0	3	2	5	1	0	1	0	1	2	1	1	1	1	3	2	5			10	0	7	0	1			1		1
1129		20	0	62	1	210	3.5	1	0			0	2	0	0	0	0	1	0	0	0	1	0	1	1	0	2	2	3	1	1	7	0	4	3	1			1		1
1131		17	1	82	1	221	3.68333	1	0			0	0	0	1	1	0	0	1	1	1	3	1	1	1	1	3	1	2	1	1	6	1	8	2	1					1
1143		12	0	79	1	350	5.83333	1	0			0	1	0	0	0	0	0	0	0	1	1	0	1	0	0	1	0	0	1	1	1	1	10										1		1
1145		16	1	68	1	185	3.08333	1	0			0	2	0	0	0	0	1	1	1	0	3	1	1	1	1	3	2	5			10	0	3	1	1	1				1
1146		7	1	88	1	397	6.61667	0	0			1	0	0	0	0	0	0	1	0	1	2	1	1	1	0	2	0	3			5	1	7	8	1				1	1
1147	102	12	0	59	1	215	3.58333	1	0			0	0	0	0	0	0	0	1	0	1	2	1	1	1	1	3	2	5	0	0	10	0	2	1	1		1	1		1
1149	238	13	0	86	1	261	4.35	1	0			0	0	0	0	0	0	1	1	0	1	3	1	1	1	1	3	2	4	1	0	9	0	4	1					1	1
1152		22	1	91	1	245	4.08333	1	0			0	0	0	0	0	0	0	1	0	0	1	0	1	1	0	2	2	3	1	1	7	0	4	9	1	1				1
1153			0	58	3																														0														1
1155		15	0	88	1	434	7.23333	0	0			1	0	0	3	3	1	0	1	1	1	3	1	0	0	0	0	0	2	1	1	2	1	14	1	1		1	1		1
1156		16	1	55	1	167	2.78333	1	0			0	0	0	0	0	0	0	0	0	1	1	0	1	1	0	2	2	5			9	0	2	2	1	1				1
1161		12	1	88	0						2	0	0																						2									1		1
1163		17	1	72	1	186	3.1	1	0			0	0	0	1	1	0	0	1	1	1	3	1	1	1	1	3	2	2	1	1	7	0	7	0
1167			1	84	0						1	2	0																						1	1		1			1
1168		10	0	85	1	302	5.03333	1	0			0	0	0	1	1	0	0	1	0	0	1	0	1	1	1	3	2	5	0	0	10	0	2	1	1	1				1
1171		12	1	79	1	270	4.5	1	0			1	0	0	0	0	0	0	0	0	1	1	0	1	1	1	3	1	4	1	1	8	0	3	1	1	1				1
1174	165	18	0	55	1	141	2.35	1	0			0	0	0	0	0	0	1	0	0	0	1	0	1	1	0	2	2	4	0	1	8	0	3	1					1	1
1176		15	0	56	1	167	2.78333	1	0			0	0	0	0	0	0	0	1	0	0	1	0	1	1	1	3	2	5			10	0	1	3	1			1		1
1177		12	1	48	1	410	6.83333	0	0			0	0	1	2	3	1	0	0	0	0	0	0	1	1	1	3	0	3	1	1	6	1	7	8														1
1183	174	8	1	51	1	460	7.66667	0	0			0	0	0	1	1	0	0	1	0	1	2	1	1	0	0	1	1	0	1	1	2	1	11	2								1			1
1184		21	1	68	0						9	0	0																						2								1			1
1185			1	89	0						8	0	0																						2								1			1
1188		15	0	62	1	179	2.98333	1	0			0	0	0	0	0	0	1	0	0	1	2	1	1	0	1	2	2	5	0	0	9	0	3	1	1					1
1189		16	0	67	1	245	4.08333	1	0			0	2	1	1	2	0	0	1	0	1	2	1	1	1	0	2	1	5	0	0	8	0	6	9	1	1				1
1190		14	0	20	1	272	4.53333	1	0			0	0	3	2	5	1	0	1	0	0	1	0	1	1	1	3	2	5	0	0	10	0	6	9	1	1		1		1
1204		12	0	83	1	379	6.31667	0	0			1	0	1	2	3	1	1	1	0	1	3	1	1	1	1	3	1	5	0	0	9	0	7	2	1	1	1			1
1208			1	72	0						1	2	0																						2								1			1
1211		16	1	53	1	212	3.53333	1	0			0	2	0	0	0	0	0	0	0	0	0	0	1	1	1	3	2	2	1	1	7	0	3	1					1	1
1234		21	1	48	1	184	3.06667	1	0			1	0	0	0	0	0	0	1	0	0	1	0	1	1	1	3	2	5			10	0	1	2								1			1
1235	186	18	1	36	1	133	2.21667	1	0			0	0	0	0	0	0	1	0	1	0	2	1	1	1	1	3	1	2	1	1	6	1	6	6														1
1239		12	0	43	1	179	2.98333	1	0			1	0	0	0	0	0	0	0	0	0	0	0	1	1	1	3	2	4	1	0	9	0	1	1	1		1			1
1241		16	1	70	1	260	4.33333	1	0			0	0	0	0	0	0	1	0	0	0	1	0	1	1	1	3	2	3	1	1	8	0	3	0	1	1				1
1247		15	0	80	1	422	7.03333	0	0			0	1	0	1	1	0	0	0	0	0	0	0	1	1	1	3	2	4	1	0	9	0	2	9	1			1		1
1248		12	1	83	1	251	4.18333	1	0			0	2	0	0	0	0	1	1	0	1	3	1	1	1	1	3	2	1	1	1	6	1	7	1	1	1				1
1255	413	17	1	63	1	372	6.2	0	0			0	2	0	1	1	0	1	0	0	0	1	0	1	1	1	3	2	2	1	1	7	0	5	6														1
1256	132	16	0	80	1	282	4.7	1	0			0	0	0	3	3	1	1	1	0	1	3	1	1	1	1	3	0	3	0	1	6	1	10	0	1		1			1
1257		8	1	85	0						1	2	0																						2														1
1258		12	0	40	1	532	8.86667	0	1	1		2	0	1	1	2	0	0	1	0	1	2	1	1	1	1	3	2	5	0	0	10	0	4	1								1			1
1263		11	1	84	1	194	3.23333	1	0			0	0	0	0	0	0	0	1	0	0	1	0	1	1	1	3	2	3	1	0	8	0	3	2	1					1
1264		10	0	87	1	337	5.61667	1	0			0	0	0	0	0	0	0	1	1	1	3	1	1	1	1	3	0	4	1	1	7	0	6	7										1	1
1266	134	17	1	41	1	263	4.38333	1	0			0	0	3	3	6	1	0	1	0	1	2	1	1	1	1	3	1	4	1	1	8	0	10	8								1			1
1274			0	89	3																														1
1277	133	12	0	69	1	166	2.76667	1	0			0	0	0	0	0	0	0	1	0	1	2	1	1	1	1	3	1	4	1	0	8	0	4	0	1					1
1285		7	1	46	1	201	3.35	1	0			0	0	0	1	1	0	0	1	0	0	1	0	1	1	0	2	1	5	0	0	8	0	4	8														1
1287	254	17	0	25	1	154	2.56667	1	0			0	0	3	3	6	1	1	1	0	0	2	1	1	1	1	3	2	5			10	0	8	0														1
1309			0	83	0						1	2	0																						2														1
1310		16	0	33	1	238	3.96667	1	0			1	0	0	0	0	0	0	0	0	0	0	0	1	1	0	2	2	5			9	0	1	9	1		1			1
1311		5	0	81	1	353	5.88333	1	0			1	0	0	0	0	0	0	0	0	0	0	0	1	1	1	3	1	5			9	0	1	2								1			1
1313		8	0	92	0						9	0	0																						1									1		1
1319			1	92	0						1	2	2																						1	1		1			1
1320		17	1	57	1	120	2	1	0			1	1	0	0	0	0	1	0	0	0	1	0	1	1	1	3	2	5			10	0	1	1	1					1
1325		22	1	58	1	150	2.5	1	1	5		0	0	0	1	1	0	1	0	1	0	2	1					2	5		0				2														1
1326		15	1	64	1	364	6.06667	0	1	1		2	0	1	3	4	1	1	1	0	0	2	1	1	1	0	2	2	3	1	1	7	0	9	4														1
1327		6	1	66	1	320	5.33333	1	0			1	2	0	0	0	0	1	0	0	1	2	1	1	1	1	3	0	4		1	7	0	5	3	1					1
1328		14	0	44	1				1	3			0	2	0	2	0	0	1	0	1	2	1	1	1	1	3	2	4	1	0	9	0	5	9										1	1
1332			1	84	3																														1	1		1			1
1334		11	0	70	1	107	1.78333	1	0			0	0	3	3	6	1	0	1	0	0	1	0	1	1	1	3	1	3	1	1	7	0	10	0	1	1	1			1								1
1336	147	17	1	73	1	120	2	1	0			0	0	0	0	0	0	0	1	0	1	2	1	1	1	0	2	2	4	1	1	8	0	4	2									1		1
1342		16	0	31	1	181	3.01667	1	0			0	0	0	0	0	0	0	1	0	0	1	0	1	1	1	3	2	5	0	0	10	0	1	8														1
1346		16	0	44	1	124	2.06667	1	0			0	1	0	0	0	0	0	0	0	0	0	0	1	1	1	3	2	5	0	0	10	0	0	8	1			1		1
1357			0	54	3																														2								1			1
1360		12	0	85	1	250	4.16667	1	0			0	2	0	0	0	0	0	1	0	1	2	1	1	0	1	2	1	3	1	1	6	1	6	2								1			1
1362		14	0	78	1	374	6.23333	0	0			0	0	0	1	1	0	1	1	0	1	3	1	1	0	1	2	1	1	1	1	4	1	10	0	1			1		1
1364			1	85	0						9	2	0																						2									1		1
1365	417	18	0	41	1	163	2.71667	1	0			0	0	1	0	1	0	1	1	0	0	2	1	1	1	1	3	2	3	1	1	8	0	5	1	1	1						1			1
1368			0	70	3																														2								1			1
1370		16	1	52	1	300	5	1	0			1	2	0	3	3	1	0	1	0	0	1	0	1	1	1	3	2	4			9	0	5															1
1371		16	0	63	1	307	5.11667	1	0			1	0	0	0	0	0	1	0	0	1	2	1	1	0	0	1	2	2	1	1	5	1	7	0	1		1			1
1372	14	15	1	75	1	341	5.68333	1	0			1	0	0	0	0	0	0	0	0	0	0	0	1	1	0	2	1	4			7	0	3	9	1		1			1
1374		14	0	78	1	216	3.6	1	0			1	0	3	0	3	1	0	1	0	1	2	1	1	1	1	3	2	5			10	0	5	2												1
1375			0	85	0						1	2	0																															1		1
1376			1	55	3																														1	1		1			1
1381		5	0	78	1	392	6.53333	0	1	1		2	1	3	3	6	1	0	1	0	1	2	1	1	1	1	3	2	3		0	8	0	10	0	1	1				1
1382		12	0	80	1	210	3.5	1	0			1	0	0	0	0	0	0	0	0	1	1	0	1	1	0	2	2	4	1	0	8	0	3	2								1			1
1383		18	1	85	1	301	5.01667	1	0			0	0	0	0	0	0	0	0	0	1	1	0	1	1	1	3	2	3	0	1	8	0	3	2	1			1				1			1
1384	412	14	0	84	1	124	2.06667	1	0			0	0	0	0	0	0	0	0	0	1	1	0	1	1	0	2	2	4	1	0	8	0	3	1	1	1	1			1								0
1385			1	41	3																														1	1	1	1			1
1386		4	1	78	1	326	5.43333	1	1	1		2	1	0	0	0	0	0	0	1	0	1	0	1	1	1	3	2	4	1	0	9	0	2	2									1		1
1387		12	0	68	1	211	3.51667	1	0			0	0	0	0	0	0	0	1	0	0	1	0	1	1	0	2	0	3	1	1	5	1	6	0	1		1			1
1388		10	0	76	1	192	3.2	1	0			0	0	0	0	0	0	0	0	0	1	1	0	1	1	1	3	1	3			7	0	4	6								1			1
1389		3	1	77	1	399	6.65	0	0			0	0	0	1	1	0	0	1	0	1	2	1	1	1	1	3	1	2	1	1	6	1	7	2								1			1
1391		13	0	81	1	231	3.85	1	0			0	0	0	0	0	0	1	1	0	1	3	1	1	1	0	2	2	4	1	0	8	0	5	1									1		1
1394	184	19	1	59	1	350	5.83333	1	0			1	0	0	0	0	0	1	1	0	1	3	1	1	1	1	3	2	4	1	0	9	0	4	5	1		1			1
1396			1	67	3																														2								1			1
1398		16	1	62	1	248	4.13333	1	0			1	1	0	0	0	0	1	0	1	1	3	1	1	1	0	2	2	5	0	0	9	0	4	0	1			1		1
1402		10	1	89	1	231	3.85	1	0			0	0	0	0	0	0	0	1	0	1	2	1	1	1	1	3	0	1	1	1	4	1	8	2	1	1				1
1405	210	17	0	75	1	467	7.78333	0	0			0	1	0	0	0	0	1	0	1	1	3	1	1	1	1	3	2	4	1	0	9	0	4	0	1	1				1
1407	264	11	1	70	1	218	3.63333	1	0			0	0	0	3	3	1	0	1	0	1	2	1	1	1	1	3	1	5	0	0	9	0	6	1	1			1		1
1408		16	1	59	1				1	3		0	2	1	0	1	0	1	1	1	1	4	1	1	1	1	3	1	1			5	1	10	1	1	1				1
1410	185	13	0	55	1	190	3.16667	1	0			0	0	0	0	0	0	1	1	0	0	2	1	1	1	1	3	2	5	0	0	10	0	2	1	1		1	1		1
1414			0	55	3																														0	1			1		1
1419		12	0	42	1	230	3.83333	1	0			0	0	3	3	6	1	1	1	0	1	3	1	1	1	1	3	0	3	1	0	6	1	13	0								1			1			1
1421			0	40	3																														8	1	1		1		1
1426		15	0	50	1	332	5.53333	1	0			0	0	0	0	0	0	1	1	0	1	3	1	1	0	0	1	0	2	1	1	3	1	10	8	1			1		1
1427			0	50	0						8	0	0																						2								1			1
1428		11	0	95	1	334	5.56667	1	0			1	0	0	1	1	0	0	0	0	1	1	0	1	1	0	2	0	0			2	1	10	1	1	1				1
1429		13	1	74	1	374	6.23333	0	0			0	0	3	0	3	1	0	1	0	1	2	1	1	1	1	3	1	4	1	0	8	0	7	0								1			1
1430	425	30	1	39	1	133	2.21667	1	0			0	0	0	1	1	0	1	1	0	0	2	1	1	1	1	3	2	4			9	0	4	6										1	1			0
1432		19	0	53	1	186	3.1	1	0			0	0	0	1	1	0	1	1	0	1	3	1	1	1	1	3	2	4	1	0	9	0	5	0														1
1435		13	0	52	1	330	5.5	1	0			1	0	0	0	0	0	0	1	0	0	1	0	1	1	1	3	2	5			10	0	1	1	1	1	1			1
1438		18	1	47	1	335	5.58333	1	0			1	1	0	0	0	0	1	1	1	0	3	1	1	1	1	3	2	4		1	9	0	4	0	1		1			1
1443		12	0	66	1	229	3.81667	1	0			0	0	0	0	0	0	1	1	0	0	2	1	1	1	1	3	1	4	1	0	8	0	4	7														1
1444		22	0	58	1	270	4.5	1	0			1	0	2	3	5	1	0	1	0	0	1	0	1	1	0	2	2	3	1	1	7	0	9		1					1
1446		12	0	50	1	186	3.1	1	0			0	0	0	1	1	0	0	1	0	0	1	0	1	1	1	3	2	4	1	0	9	0	3	8								1			1			1
1452		16	0	92	1	683	11.3833	0	1	1		2	1	2	2	4	1	0	1	0	1	2	1	0	0	0	0	2	3		1	5	1	11	2								1			1
1453	106	10	0	87	1	301	5.01667	1	0			0	1	0	1	1	0	1	1	0	1	3	1	1	1	0	2	1	3		1	6	1	8	9										1	1
1455		12	0	78	1	163	2.71667	1	0			0	0	0	0	0	0	0	1	0	0	1	0	1	1	0	2	2	0	1	1	4	1	7	9	1	1				1
1456		8	1	82	1	377	6.28333	0	0			1	0	0	2	2	0	0	1	0	1	2	1	1	1	1	3	0	0			3	1	11	3					1	1
1459	197	21	1	76	1	214	3.56667	1	0			1	0	0	0	0	0	0	1	0	1	2	1	1	1	0	2	2	5	0	0	9	0	3	2								1			1
1460	149	6	0	55	1	402	6.7	0	0			0	0	0	1	1	0	0	0	0	0	0	0	1	1	0	2	1	2		0	5	1	6	2	1	1				1
1461		13	0	67	1	173	2.88333	1	0			0	1	0	0	0	0	0	0	0	1	1	0	1	1	0	2	2	4	1	0	8	0	3	3														1
1462		12	0	58	1	330	5.5	1	0			1	2	0	1	1	0	1	0	0	1	2	1	1	1	0	2	1	4			7	0	6	0					1	1
1464		9	0	90	1	275	4.58333	1	1	4		0	0	0	0	0	0	0	1	0	1	2	1					1	5						1	1	1				1
1465	207	15	0	59	1	163	2.71667	1	0			0	0	0	0	0	0	1	1	1	1	4	1	1	1	1	3	1	4	1	0	8	0	6	1	1	1				1
1466		15	0	25	1	475	7.91667	0	1	1		2	0	1	1	2	0	0	1	0	0	1	0	1	1	0	2	1	2	1	0	5	1	8	8								1			1
1468	253	23	0	70	1	305	5.08333	1	0			1	0	1	1	2	0	1	1	0	0	2	1	1	1	1	3	2	2	0	0	7	0	7	0							1				1			0
1470			0	78	3																														8									1		1
1472			0	29	0						8	2	2																						0	1	1		1		1
1473		9	0	82	1	303	5.05	1	0			1	1	0	2	2	0	0	1	0	1	2	1	1	1	0	2	2	5			9	0	5										1		1
1474		22	1	71	1	241	4.01667	1	0			1	0	0	0	0	0	1	1	1	1	4	1	1	1	1	3	2	4	1	0	9	0	5	9														1
1476		12	0	68	1	281	4.68333	1	0			1	0	1	0	1	0	1	1	0	1	3	1	1	1	1	3	0	2	1	1	5	1	9	2								1			1
1477		17	0	62	1	201	3.35	1	0			0	0	1	1	2	0	0	1	0	0	1	0	0	1	1	2	2	5			9	0	4	2								1			1
1478		8	0	54	1	274	4.56667	1	0			0	0	3	2	5	1	0	1	0	1	2	1	1	1	1	3	2	5	0	0	10	0	7	2								1			1
1482		12	1	49	1	243	4.05	1	0			0	1	0	1	1	0	1	0	1	1	3	1	1	1	1	3	2	1	1	1	6	1	8	0								1			1
1483		14	0	57	1	242	4.03333	1	0			0	1	0	0	0	0	0	1	0	0	1	0	1	0	0	1	1	3		1	5	1	6	1	1		1			1
1485			1	66	3																														1	1	1				1
1486	120	14	1	75	1	303	5.05	1	0			0	0	0	0	0	0	0	0	0	1	1	0	1	1	0	2	0	4	1	1	6	1	5	1	1	1	1			1
1488			0	83	3																														0	1		1			1
1489		5	1	86	1	339	5.65	1	1	1		2	0	0	0	0	0	1	1	0	1	3	1	1	1	0	2	0	0			2	1	11	0										1	1
1492		12	1	77	1	191	3.18333	1	0			0	0	1	1	2	0	0	1	0	1	2	1	0	1	1	2	2	4	1	0	8	0	6	2	1	1				1
1493		14	1	43	1	323	5.38333	1	0			1	1	1	0	1	0	1	0	1	1	3	1	1	1	1	3	2	3	1	1	8	0	6	9										1	1
1494		12	1	93	1	246	4.1	1	0			0	0	2	0	2	0	0	0	0	1	1	0	1	1	1	3	2	3	1	1	8	0	5	2														1
1496		12	0	84	0						1	2	0																																1	1
1497		13	1	64	1	158	2.63333	1	0			0	1	0	0	0	0	0	0	0	1	1	0	1	1	1	3	2	5	0	0	10	0	1	2								1			1
1498		16	0	26	1	204	3.4	1	0			0	0	0	0	0	0	0	1	0	0	1	0	1	1	1	3	1	5	0	0	9	0	2	2	1		1			1
1502		13	0	58	1	729	12.15	0	1	1		2	0	3	3	6	1	0	1	0	1	2	1	1	1	1	3	2	3	1	1	8	0	10	0	1			1		1
1503		13	0	88	1	305	5.08333	1	1	6		0	0	0	0	0	0	0	0	0	1	1	0	1	1	1	3	1	2	1	1	6	1	5	2	1			1		1
1505	290	11	0	82	1	181	3.01667	1	0			0	1	0	0	0	0	0	1	0	1	2	1	1	1	1	3	2	4	1	0	9	0	3	0									1		1
1506	199	18	1	76	1	236	3.93333	1	0			1	0	0	0	0	0	0	0	0	1	1	0	1	1	1	3	2	2	1	1	7	0	4	0										1	1			0
1507		17	0	78	1	282	4.7	1	1	1		2	0	0	0	0	0	0	0	0	0	0	0	1	1	1	3	2	5	0	0	10	0	0	2	1	1		1		1
1508	113	12	0	68	1	180	3	1	0			0	0	0	0	0	0	1	1	0	1	3	1	1	1	1	3	1	3	1	0	7	0	6	9	1					1
1509		17	1	75	1	517	8.61667	0	1	1		2	0	1	3	4	1	0	1	0	1	2	1	1	0	0	1	1	1			3	1	13	2								1			1
1510		12	0	72	1	192	3.2	1	0			1	0	3	3	6	1	1	1	0	1	3	1	1	1	0	2	2	5	0	0	9	0	10	2								1			1
1511		22	0	66	1	180	3	1	0			0	2	0	0	0	0	0	1	0	0	1	0	1	1	1	3	2	4	1	0	9	0	2	1	1	1				1
1513			0	63	3																														0	1			1		1
1514		6	0	88	1	466	7.76667	0	1	1		2	0	0	1	1	0	0	1	0	0	1	0	1	0	0	1	1	2	0	0	4	1	8	6														1
1516	178	15	0	81	1	204	3.4	1	0			0	0	0	1	1	0	0	1	0	0	1	0	1	1	0	2	1	5	0	0	8	0	4	3					1	1
1517		19	0	34	1	157	2.61667	1	0			0	0	3	2	5	1	0	1	0	0	1	0	1	1	1	3	2	3	1	1	8	0	8	8	1	1				1
1520	114	20	1	77	1	524	8.73333	0	0			0	0	0	0	0	0	1	1	0	0	2	1	1	0	0	1	2	3	1	1	6	1	6	3	1		1			1
1521		5	0	76	1	267	4.45	1	0			0	1	0	0	0	0	0	0	0	1	1	0	1	1	1	3	2	3	1	0	8	0	3	0	1		1			1
1527		16	1	63	1	381	6.35	0	1	1		2	0	0	0	0	0	0	0	0	0	0	0	1	1	0	2	2	5	0	0	9	0	1	2								1			1
1532			1	80	3																														1	1	1				1
1534		12	0	77	1	219	3.65	1	0			0	0	0	0	0	0	0	1	0	0	1	0	1	1	1	3	0	4	1	1	7	0	4	3	1		1			1
1537		8	0	70	1	241	4.01667	1	0			1	1	0	1	1	0	0	1	0	1	2	1	1	1	0	2	2	4	1	1	8	0	5	1					1	1
1538	116	16	0	60	1	160	2.66667	1	0			0	0	0	0	0	0	0	0	0	0	0	0	1	1	1	3	2	5			10	0	0	1	1		1			1
1539		16	0	66	1	429	7.15	0	0			0	1	1	1	2	0	0	1	0	1	2	1	1	1	0	2	2	2	1	0	6	1	8	1	1	1				1
1541		12	1	83	1	589	9.81667	0	0			0	0	0	3	3	1	0	0	0	0	0	0	1	0	0	1	0	0	1	1	1	1	12	0														1
1543	115	17	1	65	1	188	3.13333	1	0			0	0	0	0	0	0	1	0	1	0	2	1	1	1	1	3	2	5			10	0	2	2	1	1				1
1547			1	54	3																														2								1			1
1548		15	0	55	1	381	6.35	0	0			0	2	1	0	1	0	0	0	0	0	0	0	1	1	1	3	2	4		0	9	0	2	1	1			1	1	1
1549		17	1	74	1	236	3.93333	1	0			0	0	1	1	2	0	1	1	0	1	3	1	1	1	0	2	2	5	0	0	9	0	6	2	1	1				1
1550		16	1	89	1	341	5.68333	1	0			0	1	0	0	0	0	0	1	0	1	2	1	0	0	0	0	2	2	1	1	4	1	8	3	1		1			1
1551		8	1	73	1	480	8	0	1	1		2	2	0	0	0	0	0	0	0	1	1	0	1	1	1	3	0	4	1	1	7	0	4	7	1		1			1
1552	179	16	0	67	1	120	2	1	0			0	2	0	0	0	0	0	1	0	0	1	0	1	1	1	3	2	3	1	0	8	0	3	6														1
1555			1	50	3																														2	1		1	1		1
1556			0	58	3																														0	1		1			1
1559		18	1	39	1	201	3.35	1	0			1	0	0	1	1	0	1	1	0	0	2	1	1	1	1	3	2	4	1	0	9	0	4	3														1
1560		6	0	76	1	478	7.96667	0	1	1		2	0	2	2	4	1	0	1	0	1	2	1	0	0	0	0	0	1			1	1	15	1	1		1			1
1561	117	14	0	60	1	179	2.98333	1	0			0	0	0	0	0	0	0	0	0	0	0	0	1	1	1	3	2	3	1	0	8	0	2	1	1	1				1
1562		11	0	85	1	372	6.2	0	0			0	0	0	2	2	0	0	0	0	1	1	0	1	0	0	1	2	0	1	1	3	1	10	1	1	1				1
1565		13	0	70	1	255	4.25	1	0			0	1	0	1	1	0	0	0	0	1	1	0	1	1	1	3	2	4	1	0	9	0	3	6	1	1				1								1
1568			1	69	3																														0										1	1
1570	304	18	0	72	1	292	4.86667	1	0			0	1	0	2	2	0	1	1	0	1	3	1	1	1	1	3	2	5	0	0	10	0	5	8														1
1573			1	68	3																														0									1		1
1578			1	82	0						1	2	0																						8								1			1
1579		15	0	65	1	154	2.56667	1	0			0	0	3	3	6	1	1	1	1	1	4	1	1	1	1	3	2	5	0	0	10	0	10	2								1			1
1583		17	0	89	1	197	3.28333	1	0			0	0	0	0	0	0	0	0	0	1	1	0	1	0	1	2	2	5	0	0	9	0	2	1	1	1		1		1
1584			0	67	3																														2	1		1			1
1586		15	1	78	1	300	5	1	0			0	0	0	0	0	0	0	1	0	1	2	1	1	1	0	2	1	5			8	0	4	8														1
1587		18	1	64	1	310	5.16667	1	0			0	0	0	0	0	0	1	1	1	0	3	1	1	0	0	1	1	0	1	1	2	1	11	2	1	1				1
1588		18	0	67	1	252	4.2	1	0			1	1	0	1	1	0	0	0	0	0	0	0	1	1	0	2	2	4	1	1	8	0	3	8					1	1								1
1589		13	0	18	1	196	3.26667	1	0			0	1	1	0	1	0	0	1	0	0	1	0	1	1	1	3	2	5	0	0	10	0	2	8										1	1
1590		12	0	59	1	129	2.15	1	0			0	0	0	1	1	0	0	1	0	1	2	1	1	1	1	3	2	5			10	0	3	2	1	1				1
1591		18	1	65	0						9	0	0	0	0	0	0	1	0	1	1	3	1												2								1			1
1592	123	18	1	77	1	245	4.08333	1	0			0	0	0	0	0	0	1	1	0	0	2	1	1	1	1	3	2	4		1	9	0	3	1	1			1		1
1593			0	84	3																														1	1	1		1				1			1
1594	124	8	1	70	1	306	5.1	1	0			0	0	3	3	6	1	0	1	0	1	2	1	1	1	1	3	2	2	1	1	7	0	11	1	1	1				1
1595	122	18	1	46	1	312	5.2	1	0			0	0	0	1	1	0	1	0	0	0	1	0	1	0	1	2	2	4	1		8	0	4	1	1			1		1
1598	125	25	1	46	1	210	3.5	1	0			0	0	3	3	6	1	1	1	1	0	3	1	1	1	1	3	2	5			10	0	9	1	1	1		1		1
1607			1	58	3																														0	1			1		1
1608			0	65	3																														0	1			1		1								1
1615	139	12	0	91	1	298	4.96667	1	0			0	0	3	3	6	1	0	1	0	0	1	0	1	1	1	3	2	1	1	1	6	1	11	0	1	1				1
1616		17	0	33	1	243	4.05	1	0			0	0	0	0	0	0	0	1	1	0	2	1	1	1	1	3	1	4	1	0	8	0	4	9	1		1			1
1644		13	0	26	1	199	3.31667	1	0			0	0	0	1	1	0	0	1	0	0	1	0	1	1	1	3	2	5	0	0	10	0	2	8								1			1
1662			0	90	3																														2								1			1
1665		10	0	84	1	393	6.55	0	1	5		0	0	0	1	1	0	0	1	0	0	1	0	1	0	0	1	2	1	1	1	4	1	8	2									1		1
1666		13	0	58	0						10																								0														1
1668		16	1	47	0						8		0																						9	1			1		1
1670			1	85	0						8		0																						2	1			1		1
1671			0	67	3																														0												1
1674		12	1	69	1	210	3.5	1	0			0	0	0	0	0	0	1	1	0	1	3	1	1	1	1	3	2	4	0	1	9	0	4	9										1	1
1675			0	55	0						1	2	0											1					5						1	1	1				1
1676	209	21	1	46	1	165	2.75	1	0			1	0	0	0	0	0	1	1	1	1	4	1	1	1	1	3	0	5	0	0	8	0	6	1	1		1			1
1677		15	1	91	1	379	6.31667	0	0			0	0	3	0	3	1	0	1	0	0	1	0	0	1	0	1	2	0	1	1	3	1	11	1	1	1						1			1
1681			1	58	3																														0													1
1682			0	94	0						1	2	1																						2								1			1
1683		12	0	88	1	375	6.25	0	0			0	2	0	1	1	0	0	1	0	1	2	1	1	1	1	3	0	3	1	1	6	1	7	8													1
1686	137	12	0	82	1	218	3.63333	1	0			0	0	0	0	0	0	0	0	0	0	0	0	1	1	1	3	2	4	1	0	9	0	1	8	1		1			1								0
1688			0	87	0						8																								9										1	1
1690			0	76	3																														0													1
1691		14	0	42	1	322	5.36667	1	0			0	1	1	0	1	0	1	1	0	0	2	1	1	1	1	3	2	4	1	0	9	0	4	8														1
1692			1	71	3																														0												1
1693			0	81	1				1	3		0	1	2	3	5	1	1	1	0	1	3	1	1	1	1	3	2	4	1	0	9	0	9		1	1		1		1
1694		5	1	85	1	263	4.38333	1	1	1		2	0	0	1	1	0	0	1	0	1	2	1	1	0	0	1	0
1696		22	1	65	1	214	3.56667	1	0			0	0	0	0	0	0	0	0	1	0	1	0	1	1	1	3	2	5	0	0	10	0	1	9										1	1
1698		20	0	24	1	114	1.9	1	0			0	0	3	3	6	1	0	1	0	0	1	0	1	1	1	3	2	5			10	0	7	8														1
1699		17	1	63	1	157	2.61667	1	0			0	0	0	0	0	0	0	0	0	1	1	0	1	1	1	3	2	4	1	0	9	0	2	3					1	1
1700		12	0	45	1	246	4.1	1	0			0	0	3	3	6	1	0	0	0	0	0	0	1	1	1	3	2	2	1	1	7	0	9	1														1
1702	211	18	0	29	1	191	3.18333	1	0			0	0	0	0	0	0	1	1	1	0	3	1	1	1	1	3	2	4		0	9	0	4	8										1	1			0
1703		12	0	69	1	334	5.56667	1	0			0	1	0	0	0	0	0	1	0	1	2	1	1	1	1	3	2	4	1	0	9	0	3	2								1			1
1704		18	0	35	1				1	3		0	0	3	3	6	1	0	1	0	0	1	0	1	1	1	3	2							8														1
1705		14	1	58	1	220	3.66667	1	0			0	0	0	0	0	0	0	1	0	1	2	1	1	1	0	2	2	2		1	6	1	6	8													1
1706		11	1	52	1	229	3.81667	1	0			0	0	3	0	3	1	0	1	0	1	2	1	1	1	0	2	2	4	0	0	8	0	7	2								1			1
1707		18	1	51	1	151	2.51667	1	1	5		0	0	0	0	0	0	0	0	0	0	0	0					2	5	0	0				2								1			1
1708		12	1	43	1	254	4.23333	1	0			0	0	1	0	1	0	1	1	0	0	2	1	1	1	1	3	1	4	1	0	8	0	5	1	1		1	1		1
1710			1	68	3																														8										1	1
1714		16	0	77	1	233	3.88333	1	0			0	0	0	1	1	0	0	1	0	1	2	1	1	0	1	2	2	5	0	0	9	0	4	2								1			1
1717		12	0	82	1	220	3.66667	1	0			0	1	0	0	0	0	1	1	0	1	3	1	1	1	0	2	2	4	1	0	8	0	5	2								1	1		1
1718		12	1	71	1	197	3.28333	1	0			0	1	0	1	1	0	0	1	0	0	1	0	0	1	1	2	2	4	1	0	8	0	4	2								1			1
1720	129	18	1	32	1	163	2.71667	1	0			0	0	0	0	0	0	0	1	0	0	1	0	1	1	1	3	2	5			10	0	1	8														1
1721		14	0	48	1	251	4.18333	1	0			0	0	0	3	3	1	1	1	1	0	3	1	1	0	1	2	0	0		1	2	1	14	1	1		1	1		1
1722		16	0	62	1	195	3.25	1	0			1	0	0	0	0	0	0	1	0	1	2	1	1	1	1	3	2	5	0	0	10	0	2	1	1	1				1
1723			0	73	3																														1	1			1		1
1725		16	1	61	1	196	3.26667	1	0			0	0	0	1	1	0	0	0	0	1	1	0	1	1	1	3	2	5	0	0	10	0	2	8								1			1
1726	164	16	0	78	1	269	4.48333	1	0			0	0	0	0	0	0	0	1	0	0	1	0	1	1	1	3	2	3	1	1	8	0	3	0									1		1
1730		17	0	52	1	240	4	1	0			1	0	3	1	4	1	1	1	0	0	2	1	1	1	1	3	2	5	0	0	10	0	6
1731		5	1	68	1	406	6.76667	0	0			1	0	0	0	0	0	1	0	1	1	3	1	1	1	1	3	1	3	1	1	7	0	6		1					1
1734		10	0	75	1	500	8.33333	0	1	1		2	0	1	1	2	0	0	1	0	1	2	1	1	1	0	2	1	2			5	1	9		1			1		1
1738	229	18	0	68	1	139	2.31667	1	0			0	0	0	0	0	0	0	1	0	1	2	1	1	1	1	3	2	4	1	1	9	0	3	8					1	1
1739		14	0	41	1	150	2.5	1	0			0	2	0	0	0	0	1	0	0	1	2	1	1	1	1	3	2	5			10	0	2	9														1
1740		12	0	68	1	218	3.63333	1	1	1		2	0	1	1	2	0	0	1	0	1	2	1	1	1	0	2	0	5			7	0	7		1	1				1
1742		12	1	57	1	168	2.8	1	0			0	0	0	0	0	0	1	1	0	1	3	1	1	1	1	3	2	4		0	9	0	4	1	1			1		1
1743		11	0	56	1	270	4.5	1	0			0	1	0	0	0	0	0	0	0	0	0	0	1	1	1	3	2	4	1	1	9	0	1	0	1			1		1
1744		16	0	77	1	249	4.15	1	1	2		3	0	0	0	0	0	1	0	0	1	2	1					2	1						2										1	1
1745			1	79	3																														2								1			1
1747			0	83	0						1	2	0																						2								1			1
1748		9	0	62	1	256	4.26667	1	0			0	1	3	3	6	1	1	1	0	1	3	1	1	1	1	3	1	4	1	0	8	0	11	2	1	1	1			1
1752		10	0	88	1	201	3.35	1	0			0	0	0	0	0	0	0	1	0	1	2	1	1	1	1	3	2	3	1	0	8	0	4	1	1	1				1
1753		12	1	63	1	237	3.95	1	0			0	0	0	0	0	0	0	0	0	1	1	0	1	1	1	3	0	4	1	0	7	0	4	1	1			1		1
1754		16	0	86	1	260	4.33333	1	0			0	2	0	0	0	0	1	0	0	1	2	1	1	1	1	3	1	2	1	1	6	1	6	1	1	1		1		1
1755		10	1	78	1	268	4.46667	1	0			0	0	0	1	1	0	1	1	0	1	3	1	1	1	1	3	1	4	1	0	8	0	6	8	1			1		1								1
1756		11	0	18	1	129	2.15	1	0			0	1	0	0	0	0	0	1	0	0	1	0	1	1	1	3	2	5	0	0	10	0	1	8									1		1
1759		15	0	83	1	212	3.53333	1	0			0	0	0	3	3	1	0	1	0	1	2	1	1	1	0	2	1	4	1	1	7	0	8	1	1	1		1		1
1760	320	10	0	84	1	290	4.83333	1	0			0	0	0	0	0	0	0	1	0	1	2	1	1	1	1	3	1	4	1	1	8	0	4	7												1
1761			1	77	3																														0	1	1			1	1
1762	213	13	1	83	1	427	7.11667	0	0			0	0	0	0	0	0	0	1	0	0	1	0	1	1	0	2	1	3	1	0	6	1	5	7								1			1
1764	141	11	0	46	1	208	3.46667	1	0			0	0	0	0	0	0	1	1	0	0	2	1	1	1	1	3	2	2	1	1	7	0	5	2	1	1				1								1
1767			0	81	3																														0	1			1		1
1768		14	1	85	1	210	3.5	1	0			0	0	0	1	1	0	0	1	0	1	2	1	1	1	0	2	2	3	1	0	7	0	6		1					1
1770		10	1	81	1	496	8.26667	0	0			1	0	3	0	3	1	0	1	0	0	1	0	1	1	0	2	1	1	1	1	4	1	10	2								1			1
1771			0	86	0						1	2	0																						1	1	1		1		1
1773			0	84	1	195	3.25	1	0			1	0	0	0	0	0	0	0	0	1	1	0	1	1	1	3	1	4	1	0	8	0	3	0												1
1774		16	1	51	1	297	4.95	1	0			0	1	3	2	5	1	1	1	0	1	3	1	1	1	1	3	2	3	1	1	8	0	10	2								1			1
1775		21	1	54	1	305	5.08333	1	0			1	0	0	0	0	0	1	0	0	1	2	1	1	1	1	3	2	4	1	0	9	0	3	1	1	1				1
1776		15	1	85	1	690	11.5	0	0			0	1	0	2	2	0	0	1	0	1	2	1	1	0	0	1	0	0	1	1	1	1	13	9	1	1		1		1
1777		12	0	58	1	237	3.95	1	0			0	0	0	2	2	0	1	1	0	0	2	1	1	1	1	3	1	4	1	1	8	0	6	1	1			1		1
1781		11	0	53	1	267	4.45	1	0			0	1	0	0	0	0	1	1	1	1	4	1	1	1	1	3	2	5	0	0	10	0	4	6														1
1782		16	0	92	1	433	7.21667	0	0			0	1	0	0	0	0	1	0	0	1	2	1	1	1	0	2	2	4	1	0	8	0	4	0													1
1789			0	45	3																														0	1			1		1
1790		9	0	73	1	265	4.41667	1	0			1	0	3	1	4	1	0	1	0	1	2	1	1	1	1	3	0	3	1	1	6	1	10	2							1				1
1791	144	14	0	63	1	250	4.16667	1	0			1	2	0	0	0	0	1	0	0	1	2	1	1	1	0	2	0	3		1	5	1	7	1	1			1		1
1792		14	0	68	1	207	3.45	1	0			0	0	0	1	1	0	0	0	0	1	1	0	1	1	1	3	2	4	1	1	9	0	3	1	1			1		1
1794		16	1	68	1	171	2.85	1	0			0	0	0	0	0	0	0	1	0	1	2	1	1	1	1	3	1	3	1	1	7	0	5	2								1			1
1803		14	1	79	1	685	11.4167	0	0			1	0	1	1	2	0	1	1	0	1	3	1	1	1	0	2	0	3	1	1	5	1	10	3														1
1805		13	1	42	1	170	2.83333	1	0			0	0	3	3	6	1	0	1	0	0	1	0	1	1	1	3	2	4	1	0	9	0	8															1
1806		16	1	65	1	232	3.86667	1	0			0	0	1	3	4	1	0	1	0	1	2	1	1	1	1	3	2	1	1	1	6	1	10	1								1			1			1
1807		21	0	68	1	237	3.95	1	0			1	0	3	3	6	1	1	1	0	0	2	1	1	1	0	2	1	5			8	0	10	9	1	1				1
1808			1	60	3																														0												1
1809			1	90	0						8		0																						2									1		1
1810		20	0	40	1	144	2.4	1	0			0	0	0	0	0	0	0	1	0	0	1	0	1	1	1	3	2	5			10	0	1		1					1
1812	155	16	0	34	1	199	3.31667	1	0			0	0	0	0	0	0	1	1	1	0	3	1	1	1	1	3	2	2		1	7	0	6	0	1	1	1	1		1
1813		15	1	46	1	251	4.18333	1	0			1	0	2	2	4	1	0	1	0	1	2	1	1	1	1	3	2	2	1	1	7	0	9	0										1	1			1
1814		17	0	83	1	270	4.5	1	0			0	0	0	1	1	0	0	1	0	0	1	0	1	1	1	3	2	5	0	0	10	0	2	3					1	1
1816		14	1	75	1	309	5.15	1	0			0	0	0	0	0	0	0	1	0	0	1	0	1	1	0	2	2	5			9	0	2	9	1		1							1	1
1817		12	0	85	1	358	5.96667	1	0			1	0	0	2	2	0	0	1	0	1	2	1	1	1	0	2	1	1	1	1	4	1	10	1	1	1		1		1
1818		16	0	49	1	224	3.73333	1	0			0	1	3	3	6	1	0	0	0	1	1	0	1	1	1	3	2	5	0	0	10	0	7	8									1		1
1819		16	0	95	1	468	7.8	0	0			0	0	0	0	0	0	0	1	1	1	3	1	1	0	0	1	1	1	1	1	3	1	10	2								1			1
1820	142	16	0	65	1	177	2.95	1	0			0	0	3	0	0	1	1	1	0	0	2	1	1	1	1	3	0	4	1	1	7	0	8	0														1
1822		12	0	73	1	291	4.85	1	0			1	0	0	0	0	0	1	0	1	1	3	1	1	1	0	2	2	4	1	1	8	0	5	1	1	1	1			1
1823		5	1	64	1	439	7.31667	0	0			1	0	3	3	6	1	0	0	0	1	1	0	0	0	0	0	1	0	1	1	1	1	16	1	1			1		1
1824		18	0	33	1	269	4.48333	1	0			1	0	0	0	0	0	0	0	0	0	0	0	1	0	0	1	2	4	1	0	7	0	3	8														1
1825			1	52	3																														2														1
1826		16	1	56	1	140	2.33333	1	0			0	0	0	0	0	0	0	0	0	0	0	0	1	1	1	3	1	4	1	1	8	0	2	5	1			1		1
1828		8	0	93	1	604	10.0667	0	1	1		2	1	1	1	2	0	1	1	1	1	4	1	0	0	0	0	2	3	1	1	5	1	11	2								1			1
1829			1	79	3																														2								1			1
1831		16	1	53	1	307	5.11667	1	0			1	0	0	2	2	0	0	1	0	1	2	1	1	0	0	1	1	0			2	1	12	2								1			1
1833		19	1	69	1	112	1.86667	1	0			0	0	0	0	0	0	0	1	1	1	3	1	1	1	1	3	2	4	1	1	9	0	4	2								1			1
1835			0	70	3																														0	1			1		1
1836		14	1	64	1	628	10.4667	0	1	1		2	1	0	0	0	0	0	1	0	1	2	1	1	1	0	2	2	3	1	1	7	0	5	9	1	1				1
1837		17	0	57	1	255	4.25	1	0			0	0	0	0	0	0	0	0	0	0	0	0	1	0	1	2	2	5	0	0	9	0	1	2								1			1
1838	383	13	0	84	1	250	4.16667	1	0			0	1	0	0	0	0	0	1	0	1	2	1	1	1	1	3	2	3			8	0	4	2								1			1
1840	163	16	1	85	1	254	4.23333	1	0			0	0	0	0	0	0	1	1	0	1	3	1	1	1	1	3	1	2	1	1	6	1	7	6	1	1				1
1841		17	1	65	1	148	2.46667	1	0			0	0	0	0	0	0	0	0	0	0	0	0	1	1	1	3	2	4	1	0	9	0	1	1	1			1		1
1843	190	20	0	65	1	157	2.61667	1	0			0	0	0	0	0	0	0	0	0	0	0	0	1	1	1	3	2	4	1	1	9	0	1	1	1	1				1
1844	201	14	1	57	1	205	3.41667	1	0			0	0	0	0	0	0	1	1	0	1	3	1	1	1	1	3	1	5	0	0	9	0	4	8														1
1847		16	0	75	1	204	3.4	1	0			0	0	3	3	6	1	0	1	0	1	2	1	1	1	1	3	1	4	1	0	8	0	10	0								1			1
1848		13	0	92	1	218	3.63333	1	0			0	0	0	0	0	0	0	1	0	0	1	0	1	1	1	3	2	4	1	0	9	0	2	0	1			1		1
1850			1	70	3																														2														1
1853			1	56	3																														6	1	1				1
1854	206	19	0	66	1	166	2.76667	1	0			0	0	0	0	0	0	1	0	1	0	2	1	1	1	1	3	2	5	0	0	10	0	2	0	1	1				1
1855			1	79	3																														8								1			1
1857			0	72	3																														1	1		1			1
1858		15	1	62	1	190	3.16667	1	0			0	0	0	0	0	0	1	0	0	0	1	0	1	1	1	3	2	3			8	0	3	8														1
1859		12	1	69	1	250	4.16667	1	0			0	0	0	0	0	0	1	0	0	1	2	1	1	0	0	1	0	0			1	1	11											1	1
1860	192	14	1	39	1	192	3.2	1	0			1	0	0	0	0	0	1	0	0	1	2	1	1	1	0	2	2	5	0	0	9	0	3	2							1				1
1861			1	87	3																														2							1				1
1862		14	0	63	1	180	3	1	0			0	2	1	1	2	0	1	1	1	1	4	1	1	1	1	3	2	3			8	0	8	2							1				1
1863		16	0	91	1	332	5.53333	1	0			1	0	0	0	0	0	0	0	0	1	1	0	1	1	0	2	0	4	0	0	6	1	5	6														1
1864		18	1	77	1	189	3.15	1	0			0	0	0	1	1	0	0	1	0	1	2	1	1	1	1	3	2	4		0	9	0	4	8														1
1868		15	0	75	1	350	5.83333	1	0			0	0	0	1	1	0	1	1	0	1	3	1	1	1	0	2	1	5	0	0	8	0	6	2	1			1		1
1869		16	0	88	1	382	6.36667	0	1	1		2	0	2	0	2	0	1	0	0	1	2	1	1	1	0	2	1	0	0	0	3	1	11	2									1		1
1870	168	18	1	44	1	185	3.08333	1	0			0	0	0	0	0	0	1	0	1	0	2	1	1	1	1	3	2	5	0	0	10	0	2	2								1			1
1872		16	0	67	1	259	4.31667	1	0			0	0	3	0	3	1	0	0	0	0	0	0	1	1	0	2	2	3	1	1	7	0	6	8	1	1				1
1873		10	0	64	1	149	2.48333	1	0			0	0	0	0	0	0	0	0	0	0	0	0	1	1	1	3	1	5	0	0	9	0	1	3					1	1
1874		13	0	66	1	241	4.01667	1	0			1	0	0	1	1	0	0	1	1	0	2	1	1	0	1	2	2	5	0	0	9	0	4	0														1
1876			1	75	3																														2								1			1
1877		10	1	80	1	319	5.31667	1	0			1	0	3	0	3	1	0	1	0	1	2	1	1	1	1	3	2	3	1	0	8	0	7	2								1			1
1882		18	1	66	1	172	2.86667	1	0			0	0	1	0	1	0	0	0	0	1	1	0	1	1	1	3	1	5	0	0	9	0	3	1	1	1				1
1886			0	54	0						9	0	0																						1	1		1			1
1887		15	0	64	1	157	2.61667	1	0			0	0	0	0	0	0	1	0	0	1	2	1	1	1	1	3	0	5	0	0	8	0	4	1	1			1		1
1888		18	0	74	1	214	3.56667	1	0			1	0	1	1	2	0	1	0	0	1	2	1	1	1	1	3	1	3	1	1	7	0	7	1	1		1	1		1
1890			1	75	3																														8	1		1			1
1891	204	19	0	79	1	206	3.43333	1	0			0	0	0	0	0	0	1	1	1	1	4	1	1	1	1	3	2	4	1	0	9	0	5	0					1			1			1
1892			1	66	3																														2														1
1894			1	25	3																														2								1			1
1895			1	86	3																														2								1			1
1896		14	1	78	1				1	1		3	1	0	0	0	0	1	1	0	1	3	1												2														1
1898			0	66	3																														1	1	1		1		1
1899		13	0	37	1	212	3.53333	1	0			1	1	0	0	0	0	0	0	0	0	0	0	1	1	1	3	1	4	1	0	8	0	2	8														1
1900		14	1	65	1	334	5.56667	1	0			1	0	0	0	0	0	0	1	0	1	2	1	1	1	1	3	1	1	1	1	5	1	7	0													1
1902			0	90	0						1	2	0																						0	1	1				1
1904		22	0	70	1	579	9.65	0	1	1		2	1	0	0	0	0	0	0	0	1	1	0	1	1	0	2	2	5	0	0	9	0	2	0														1
1905		15	0	85	1	236	3.93333	1	0			0	0	0	0	0	0	0	1	0	1	2	1	1	1	0	2	1	3		1	6	1	6	9								1			1
1906	161	17	0	53	1	216	3.6	1	0			0	0	0	0	0	0	0	1	0	0	1	0	1	1	1	3	2	3	1	0	8	0	3	5	1			1		1
1907		15	0	80	1	266	4.43333	1	0			0	0	0	0	0	0	0	1	0	1	2	1	1	1	1	3	1	4			8	0	4	1	1		1			1
1908	150	15	1	47	1	152	2.53333	1	0			0	0	1	0	1	0	1	1	1	1	4	1	1	1	1	3	1	5			9	0	6	9
1909			1	73	3																														1	1	1				1
1912	219	18	1	73	1	180	3	1	0			0	0	0	0	0	0	1	0	0	1	2	1	1	1	1	3	2	5	0	0	10	0	2	8								1			1
1917		10	1	51	1	326	5.43333	1	1	2		3	0	0	0	0	0	0	0	0	1	1	0	1	0	0	1	0	0	0	0	1	1	10	9							1				1
1918		12	0	65	1	217	3.61667	1	0			0	1	0	0	0	0	1	0	1	1	3	1	1	1	1	3	2	5	0	0	10	0	3	2							1				1
1920			1	96	3																														2							1				1
1921			1	70	0						5	0	0																						2							1				1
1922			0	67	3																														2							1				1
1924			0	70	3																														2							1				1
1925	239	19	1	52	1	283	4.71667	1	0			0	0	0	1	1	0	1	1	1	1	4	1	1	1	1	3	2	5	0	0	10	0	5	2							1	1			1
1926		10	0	75	1	500	8.33333	0	1	1		2	0	1	1	2	0	0	1	0	1	2	1	1	1	0	2	1	2			5	1	9
1927	222	12	1	86	1	434	7.23333	0	0			0	0	0	1	1	0	0	0	0	1	1	0	1	1	1	3	1	4	0	0	8	0	4	2							1				1
1928	258	12	0	59	1	203	3.38333	1	0			0	0	0	1	1	0	0	0	0	0	0	0	1	1	1	3	0	5	0	0	8	0	3	2							1				1
1929	202	16	1	82	1	218	3.63333	1	0			0	0	0	1	1	0	0	1	0	1	2	1	1	1	1	3	1	2	1	1	6	1	7	2							1				1
1930	248	14	1	68	1	273	4.55	1	0			0	0	0	0	0	0	1	0	1	1	3	1	1	1	1	3	1	3		0	7	0	6	1	1		1			1								0
1931	240	26	1	65	1	145	2.41667	1	0			0	0	0	0	0	0	0	0	0	1	1	0	1	1	0	2	2	5	0	0	9	0	2	2							1				1
1935			1	81	3																														9														1
1936	246	16	1	80	1	223	3.71667	1	0			1	0	0	0	0	0	0	0	0	1	1	0	1	1	1	3	0	3	1	0	6	1	5	8												1
1940	303	17	0	58	1	160	2.66667	1	0			0	0	0	0	0	0	0	0	0	0	0	0	1	1	1	3	2	5	0	0	10	0	0	1	1		1			1
1941			0	80	3																														0	1	1		1		1
1942		12	1	45	1	177	2.95	1	0			0	1	0	1	1	0	1	0	0	1	2	1	1	1	1	3	2	5	0	0	10	0	3	8	1		1			1
1943	431	17	1	56	1	279	4.65	1	0			0	0	0	0	0	0	1	1	0	0	2	1	1	1	1	3	2	2	1	1	7	0	5	1														1
1944	212	19	0	80	1	299	4.98333	1	0			0	0	1	0	1	0	1	1	1	1	4	1	1	1	1	3	1	5	0	0	9	0	6	0	1		1			1
1945			1	75	3																														0					1	1
1946		12	1	63	1	400	6.66667	0	1	1		2	0	3	3	6	1	1	0	0	1	2	1	1	0	0	1	0	1	0	0	2	1	16	1	1	1				1
1948			1	83	3																														2								1			1
1950		18	1	81	1	248	4.13333	1	0			1	0	0	0	0	0	0	0	0	1	1	0	1	0	0	1	1	4	1	1	6	1	5	2	1	1		1		1
1951		14	0	86	1	297	4.95	1	0			0	1	0	0	0	0	0	1	0	1	2	1	1	1	1	3	2	3	1	0	8	0	4	6														1
1953	156	17	0	30	1	169	2.81667	1	0			0	0	0	1	1	0	1	1	0	0	2	1	1	1	1	3	2	5	0	0	10	0	3	2	1	1				1
1954	308	18	1	62	1	281	4.68333	1	0			0	0	0	0	0	0	0	1	1	1	3	1	1	1	1	3	0	5	0	0	8	0	5	0										1	1
1957	159	14	0	71	1	188	3.13333	1	0			0	0	0	0	0	0	1	1	0	1	3	1	1	1	1	3	1	5		0	9	0	4	1	1	1				1
1958			1	78	3																														2								1			1
1959		20	0	75	1	227	3.78333	1	0			0	0	0	0	0	0	0	1	0	1	2	1	1	1	1	3	1	4	1	0	8	0	4	2								1			1
1965			0	70	3																														2								1			1
1966			0	70	3																														0									1		1
1969			1	63	3																														2	1	1				1
1970	294	15	0	41	1	241	4.01667	1	0			0	1	1	0	1	0	0	1	0	0	1	0	1	1	1	3	2	3	1	1	8	0	4	2														1
1971		16	0	78	1	391	6.51667	0	0			0	0	0	1	1	0	0	0	0	0	0	0	1	0	0	1	1	0	1	1	2	1	9	1								1			1
1972			0	82	3																														2								1			1
1973		13	1	67	1	323	5.38333	1	0			0	0	1	1	2	0	1	0	0	1	2	1	1	1	1	3	2	5	0	0	10	0	4	2								1			1
1974		4	1	64	1	494	8.23333	0	1	1		2	0	0	0	0	0	0	0	0	1	1	0	1	0	0	1	1	3	0	0	5	1	6	2								1			1
1976		19	0	56	1	212	3.53333	1	1			1	0	1	0	1	0	0	0	0	0	0	0	1	1	1	3	2	5	0	0	10	0	1	1	1		1			1
1980			1	94	3																														0					1	1
1981		8	0	88	1	492	8.2	0	1	1		2	0	0	0	0	0	0	1	0	1	2	1	1	0	0	1	0	3	1	1	4	1	8	2								1			1
1982			1	49	0						1	2	0																						2														1
1984		17	1	52	1	108	1.8	1	0			0	0	0	0	0	0	0	0	0	1	1	0	1	1	1	3	2	4	1	1	9	0	2	0													1
1986		16	1	62	1	298	4.96667	1	0			0	0	0	1	1	0	0	0	0	0	0	0	1	0	0	1	2	4	1	0	7	0	4	2								1			1
1987		14	1	86	1	336	5.6	1	0			0	0	0	0	0	0	0	0	1	1	2	1	1	1	1	3	2	4	1	0	9	0	3	0	1			1		1
1988			1	74	3																														2								1			1
1991		15	1	48	1	188	3.13333	1	0			1	0	0	0	0	0	0	0	0	1	1	0	1	1	1	3	1	5	0	0	9	0	2	1	1		1			1
1992		17	0	29	1	159	2.65	1	0			0	0	2	0	2	0	0	1	0	0	1	0	1	1	0	2	2	5		0	9	0	4	9														1
1993		14	1	32	1	165	2.75	1	0			1	0	0	0	0	0	1	0	0	0	1	0	1	1	1	3	2	4	1	0	9	0	2	2														1
1995		15	1	53	1	261	4.35	1	0			0	0	3	3	6	1	0	1	0	1	2	1	1	1	1	3	2	0	1	1	5	1	13	2								1			1
1998	227	22	1	75	1	247	4.11667	1	0			0	0	3	0	3	1	1	1	0	1	3	1	1	0	0	1	1	4	1	0	6	1	10	8													1
1999		13	1	82	1	258	4.3	1	0			0	0	0	0	0	0	1	1	0	0	2	1	1	1	1	3	2	5	0	0	10	0	2	0	1	1				1
2002		8	1	70	1	197	3.28333	1	0			0	0	0	0	0	0	0	1	0	1	2	1	0	0	0	0	0	2	1	1	2	1	10	8								1			1
2003		17	1	40	1	186	3.1	1	0			0	1	0	0	0	0	0	0	0	0	0	0	1	1	1	3	2	5	0	0	10	0	0	6								1			1
2004		19	1	50	1	217	3.61667	1	0			0	0	0	0	0	0	0	1	0	0	1	0	1	1	1	3	2	3		1	8	0	3															1
2005		18	0	77	1	378	6.3	0	0			0	0	0	0	0	0	0	1	0	1	2	1	1	1	0	2	1	5	0	0	8	0	4	2								1			1
2006		17	0	29	1	227	3.78333	1	0			0	0	0	0	0	0	0	1	0	0	1	0	1	1	0	2	2	5	0	0	9	0	2	3					1	1
2007	235	19	0	74	1	199	3.31667	1	0			0	0	0	0	0	0	0	0	0	0	0	0	1	1	0	2	2	5	0	0	9	0	1	2								1			1
2008		12	0	74	1				1	3				0	0	0	0	1	0	1	0	2	1	1	1	0	2	0	5		0	7	0	5	9	1			1		1
2010		12	1	37	1	210	3.5	1	0			0	1	2	2	4	1	1	1	0	1	3	1	1	1	1	3	2	5	0	0	10	0	7	2								1			1
2012		15	0	73	1	183	3.05	1	0			0	0	1	1	2	0	0	1	0	1	2	1	1	1	1	3	2	5	0	0	10	0	4	1					1	1
2015		15	0	68	1	186	3.1	1	0			0	0	0	0	0	0	0	1	0	1	2	1	1	1	1	3	2	3	1	1	8	0	4	1	1		1			1
2016		14	1	70	1	215	3.58333	1	0			1	0	0	1	1	0	0	0	0	0	0	0	1	1	1	3	2	3	1	1	8	0	3	1	1	1				1
2020		17	1	54	1	377	6.28333	0	0			1	0	0	0	0	0	0	1	0	0	1	0	1	1	1	3	2	5	0	0	10	0	1	3	1		1			1
2021		12	0	51	1	177	2.95	1	0			0	0	0	0	0	0	0	0	0	0	0	0	1	1	0	2	2	4	1	1	8	0	2	0														1
2022		16	1	82	1	283	4.71667	1	0			0	1	1	0	1	0	1	1	0	1	3	1	1	1	1	3	2	3	1	1	8	0	6	8									1		1
2023		8	1	50	1	181	3.01667	1	0			1	0	0	0	0	0	0	0	0	0	0	0	1	1	1	3	2	5	0	0	10	0	0	0	1	1	1			1
2026		10	0	59	1	192	3.2	1	0			1	0	0	1	1	0	1	0	0	1	2	1	1	1	1	3	1	3	1	1	7	0	6	0										1	1
2027	225	14	0	92	1	205	3.41667	1	0			0	0	0	0	0	0	0	0	0	0	0	0	1	1	1	3	2	5	0	0	10	0	0	0														1
2028	243	12	1	60	1	175	2.91667	1	0			1	0	0	0	0	0	1	0	0	1	2	1	1	1	1	3	2	4	1	1	9	0	3	2								1			1
2030			0	92	3																														2								1			1
2057	293	16	1	55	1	286	4.76667	1	0			1	1	0	0	0	0	1	1	1	0	3	1	1	1	1	3	2	4	1	0	9	0	4	0														1
2060			1	48	3																														7								1			1
2062		16	0	26	1	171	2.85	1	0			0	0	0	0	0	0	0	1	0	0	1	0	1	0	1	2	1	5		0	8	0	3		1			1		1
2063		16	1	60	1	294	4.9	1	1	2		0	0	3	3	6	1	1	0	0	1	2	1	1	0	0	1	1	1			3	1	15	0									1		1
2064		11	0	61	1	349	5.81667	1	0			1	0	0	1	1	0	0	1	1	1	3	1	1	1	0	2	2	5		0	9	0	5										1		1
2065		17	1	65	1	280	4.66667	1	0			1	0	0	1	1	0	0	1	0	1	2	1	1	1	0	2	1	4		0	7	0	6										1		1
2067	166	20	1	77	1	240	4	1	0			0	0	0	0	0	0	1	1	1	1	4	1	1	1	0	2	2	3	1	0	7	0	7	1	1	1				1
2068	154	11	0	69	1	273	4.55	1	0			0	0	1	1	2	0	1	1	0	1	3	1	1	1	0	2	1	5		0	8	0	7	7					1	1
2071		12	1	74	1	317	5.28333	1	1	4		0	0	0	0	0	0	0	1	0	1	2	1	0	0	0	0	0	2	1	1	2	1	10	2								1			1
2072			0	75	3																														0														1
2073		15	0	58	1	236	3.93333	1	0			0	1	0	3	3	1	0	0	0	1	1	0	1	1	0	2	2	4	1	0	8	0	6	9										1	1
2076		11	0	82	1	526	8.76667	0	1	1		2	0	0	0	0	0	0	0	0	1	1	0	1	1	1	3	1	2	1	1	6	1	5															1
2077		16	1	63	1	428	7.13333	0	1	1		2	0	3	0	3	1	1	0	0	0	1	0	1	1	1	3	2	3	1	1	8	0	6		1		1	1		1
2078		15	1	58	1	654	10.9	0	0			0	1	0	0	0	0	0	1	0	1	2	1	1	1	1	3	2	2	1	1	7	0	5	6	1			1		1
2079		17	1	49	1	267	4.45	1	0			0	0	0	0	0	0	1	1	1	1	4	1	1	1	1	3	1	4	1	0	8	0	6	3	1		1			1
2080		12	1	78	1	245	4.08333	1	0			0	0	0	0	0	0	0	0	0	0	0	0	1	1	1	3	2	3	1	1	8	0	2	0					1			1			1
2081		5	1	85	1	346	5.76667	1	0			1	0	0	1	1	0	0	1	0	1	2	1	1	1	0	2	0	4	1	0	6	1	7	0														1
2083		12	0	76	1	310	5.16667	1	0			0	1	0	0	0	0	1	1	0	1	3	1	1	1	1	3	2	4	1	1	9	0	4	0														1
2084		12	0	58	1	177	2.95	1	0			0	1	0	1	1	0	1	0	0	0	1	0	1	0	1	2	1	5	0	0	8	0	4	0														1
2087		14	0	48	1	168	2.8	1	0			0	2	0	2	2	0	0	1	0	0	1	0	1	1	1	3	2	3	1	0	8	0	5	2								1			1
2088		8	1	62	1	361	6.01667	0	1	1		2	0	0	0	0	0	1	0	0	1	2	1	1	0	1	2	0	5	0	0	7	0	5	5														1
2089	272	13	1	20	1	199	3.31667	1	0			0	0	0	0	0	0	0	1	0	0	1	0	1	1	1	3	2	4	1	0	9	0	2	9	1		1			1
2090			0	34	3																														0	1		1			1
2092		11	0	88	1	197	3.28333	1	1	4		0	0	0	0	0	0	0	1	0	0	1	0					1	3	1	1				5	1	1				1
2093		15	1	51	1	193	3.21667	1	0			0	0	1	1	2	0	1	1	1	1	4	1	1	1	1	3	1	3	1	1	7	0	9	2								1			1
2094	268	12	0	51	1	438	7.3	0	0			1	0	3	2	5	1	1	1	0	0	2	1	1	1	1	3	2	4	1	1	9	0	8	8														1
2095	232	16	0	78	1	123	2.05	1	0			0	0	0	0	0	0	0	0	0	0	0	0	1	1	1	3	2	4	1	0	9	0	1	0	1		1			1
2096		16	1	88	1	305	5.08333	1	1	1		2	2	0	0	0	0	1	1	0	1	3	1	1	1	0	2	0	4	1	1	6	1	7	2								1			1
2097			0	79	3																														2	1	1				1
2099		12	0	76	1	223	3.71667	1	0			0	0	0	1	1	0	0	1	0	1	2	1	1	1	1	3	2	4	0	0	9	0	4	2	1	1				1
2101		19	0	54	1	189	3.15	1	0			0	0	3	2	5	1	0	1	0	1	2	1	1	1	1	3	1	3	1	0	7	0	10	0	1	1				1
2102		16	0	36	1	190	3.16667	1	0			0	2	2	2	4	1	1	1	0	0	2	1	1	1	1	3	2	4	1	1	9	0	7	0	1	1				1
2104	189	20	1	70	1	232	3.86667	1	0			0	0	1	0	1	0	0	1	1	1	3	1	1	1	1	3	2	2	1	1	7	0	7	0	1	1						1			1
2106		12	0	76	1	420	7	0	0			0	2	0	0	0	0	1	0	0	0	1	0	1	0	0	1	2	4	1	0	7	0	4	0					1	1
2107		15	1	50	1	238	3.96667	1	0			0	0	0	1	1	0	0	1	1	0	2	1	1	1	1	3	2	3	1	1	8	0	5	0	1		1			1
2109		11	1	59	1	325	5.41667	1	0			0	0	0	0	0	0	1	0	0	1	2	1	1	1	1	3	2	5	0	0	10	0	2	0	1			1		1
2114		14	1	69	1	203	3.38333	1	0			0	1	0	0	0	0	0	1	0	1	2	1	1	1	1	3	2	5	0	0	10	0	2	2								1			1
2115		12	0	87	1	306	5.1	1	1	1		2	1	0	0	0	0	0	1	0	1	2	1	1	0	0	1	2	3	1	0	6	1	6	6	1	1				1
2117	170	13	0	27	1	194	3.23333	1	0			0	0	3	0	3	1	1	1	0	0	2	1	0	1	0	1	1	5	0	0	7	0	8	8														1
2120		16	1	64	1	364	6.06667	0	1	2		3	0	1	1	2	0	0	1	0	1	2	1	0	0	0	0	0	0			0	1	14	2								1			1
2121			1	56	0						10	3	0																						2								1			1
2122			0	88	0						1	2	0																						2								1			1
2125	218	14	0	27	1	161	2.68333	1	0			0	0	2	3	5	1	0	1	0	0	1	0	1	1	0	2	1	2	1	1	5	1	11	8														1
2129			0	56	3																														6	1			1		1
2131		12	0	49	1	295	4.91667	1	0			1	0	1	3	4	1	1	1	1	0	3	1	1	1	0	2	0	4	0	1	6	1	11	0														1
2132	265	17	0	66	1	195	3.25	1	0			0	0	0	0	0	0	0	0	0	1	1	0	1	1	1	3	2	5	0	0	10	0	1	0	1	1				1
2134		11	0	71	1	264	4.4	1	0			1	0	0	1	1	0	1	1	0	1	3	1	1	0	0	1	1	3	1	1	5	1	9	6	1			1		1
2135	167	16	0	77	1	289	4.81667	1	0			1	0	1	1	2	0	0	1	0	0	1	0	1	1	1	3	1	0	1	1	4	1	9	1														1
2140		16	0	85	1	268	4.46667	1	0			0	0	0	0	0	0	0	0	0	0	0	0	1	1	1	3	2	3	1	1	8	0	2		1	1				1
2141		4	1	78	1	404	6.73333	0	1	1		2	0	0	0	0	0	0	1	0	1	2	1	1	1	0	2	2	3	1	1	7	0	5	6	1	1				1
2142			1	78	3																														5	1		1			1
2143		13	0	89	1	317	5.28333	1	0			0	0	0	0	0	0	0	1	0	1	2	1	1	1	1	3	2	5	0	0	10	0	2	2								1			1
2144		18	0	37	1	208	3.46667	1	0			0	0	1	1	2	0	0	1	0	0	1	0	1	1	1	3	2	4	1	0	9	0	4	2					1	1
2145		17	1	70	1	269	4.48333	1	0			0	0	3	3	6	1	0	1	0	1	2	1	1	1	1	3	2	5	0	0	10	0	8	2	1	1				1
2147			0	85	3								0																						2								1			1
2149		18	1	78	1	284	4.73333	1	1	1		2	0	0	0	0	0	1	0	0	1	2	1	1	1	1	3	2							0														1
2154			1	57	3																														7														1
2156		15	0	42	1	289	4.81667	1	0			1	0	3	0	3	1	0	1	0	0	1	0	1	1	1	3	2	3	1	1	8	0	6	9								1			1
2160	255	12	0	35	1	274	4.56667	1	0			0	1	3	3	6	1	0	1	0	0	1	0	1	1	1	3	2	5	0	0	10	0	7	8	1							1			1
2161	415	18	1	58	1	183	3.05	1	0			1	0	0	0	0	0	0	0	1	0	1	0	1	1	1	3	0	3	1	1	6	1	5	1	1		1					1			1
2162		20	1	89	1	329	5.48333	1	0			0	0	3	2	5	1	0	0	0	0	0	0	1	0	0	1	2	1	1	1	4	1	11	2								1			1
2164		13	0	79	1	274	4.56667	1	0			0	0	1	1	2	0	0	1	0	0	1	0	1	1	0	2	2	1	1	1	5	1	8	0								1			1
2170		19	0	31	1	154	2.56667	1	0			0	0	0	1	1	0	0	1	0	0	1	0	1	1	1	3	2	5	0	0	10	0	2	0														1
2171			1	85	3																														2														1
2173		17	0	28	1	135	2.25	1	0			0	1	0	0	0	0	0	0	0	0	0	0	1	1	1	3	2	5	0	0	10	0	0	8														1
2176		18	0	35	1	191	3.18333	1	0			0	1	1	1	2	0	1	1	0	0	2	1	1	1	0	2	2	4	1	0	8	0	6	8														1
2177		14	0	87	1	715	11.9167	0	1	1		2	1	0	0	0	0	0	1	0	1	2	1	1	0	0	1	1	0	1	1	2	1	10	2	1	1				1
2181		10	0	73	1	177	2.95	1	0			0	0	0	0	0	0	1	0	0	0	1	0	1	1	0	2	2	5	0	0	9	0	2	2									1	1	1
2183		9	1	59	1	264	4.4	1	0			0	0	3	1	4	1	0	0	0	1	1	0	1	1	1	3	1	3	1	1	7	0	8	8								1			1
2184	270	19	1	59	1	254	4.23333	1	0			0	0	0	3	3	1	0	0	0	1	1	0	1	1	1	3	2	4	1	1	9	0	5	0	1					1								0
2185		12	0	74	1	249	4.15	1	0			0	0	3	3	6	1	1	1	0	1	3	1	1	1	1	3	2	4	1	0	9	0	10	7														1
2190		18	1	74	1	314	5.23333	1	0			1	0	0	1	1	0	0	0	1	1	2	1	1	1	0	2	2	3	1	1	7	0	6	0	1		1			1
2191			1	87	3																														2								1			1
2192			0	61	3																														2	1	1				1
2194	256	13	0	65	1	255	4.25	1	0			0	1	0	0	0	0	0	0	0	1	1	0	1	1	1	3	2	2	1	0	7	0	4	8														1
2195		17	0	25	1	172	2.86667	1	0			0	1	0	0	0	0	0	1	0	0	1	0	1	1	1	3	2	5	0	0	10	0	1	8	1	1				1
2197		15	1	51	1	205	3.41667	1	0			0	0	2	3	5	1	1	1	0	1	3	1	1	0	1	2	0	4	1	0	6	1	12	6	1	1				1
2198			1	48	3																														6					1	1
2199		17	1	87	1	289	4.81667	1	0			0	0	0	0	0	0	1	1	0	1	3	1	1	1	1	3	2	3	1	0	8	0	5	9	1	1				1
2200	181	13	1	62	1	264	4.4	1	0			0	0	0	1	1	0	1	1	1	1	4	1	1	1	1	3	2	5	0	0	10	0	5	0														1
2204		19	0	73	1	252	4.2	1	0			1	0	0	0	0	0	0	0	0	1	1	0	1	1	1	3	2	5	0	0	10	0	1	0	1	1				1
2205		17	0	75	1	227	3.78333	1	0			0	0	0	1	1	0	0	1	0	0	1	0	1	1	1	3	2	3	1	1	8	0	4		1	1				1
2206		16	0	45	1	237	3.95	1	0			0	0	1	1	2	0	0	1	0	1	2	1	1	1	1	3	2	5	0	0	10	0	4															1
2207	297	12	0	53	1	213	3.55	1	0			0	0	2	0	2	0	0	1	0	0	1	0	1	1	1	3	2	4	1	0	9	0	4	1	1	1				1
2208			1	51	3																														0								1			1
2209			0	47	3																														6										1	1
2212		16	1	79	1	160	2.66667	1	0			0	0	0	1	1	0	1	0	1	1	3	1	1	1	1	3	2	2	1	1	7	0	7	0														1
2214			1	52	3																														4														1
2215			1	22	3																														0														1
2217	228	8	1	83	1	377	6.28333	0	0			1	0	0	0	0	0	0	0	0	1	1	0	1	1	0	2	0	2	1	1	4	1	7	6	1		1			1
2219	317	16	0	64	1	183	3.05	1	0			0	0	0	1	1	0	1	0	0	1	2	1	1	1	1	3	2	2	1	1	7	0	6	2										1	1
2220			1	52	3																														6	1	1				1
2221		16	0	56	1	154	2.56667	1	0			0	0	0	1	1	0	0	1	0	0	1	0	1	1	1	3	2	4	1	0	9	0	3	6	1		1			1
2223	193	19	0	49	1	129	2.15	1	0			0	0	0	0	0	0	1	1	0	0	2	1	1	1	1	3	1	4	1	0	8	0	4	6	1		1			1
2225		16	0	72	1	347	5.78333	1	0			1	0	0	1	1	0	0	0	0	1	1	0	1	1	1	3	2	3	1	1	8	0	4	0	1					1
2226		12	1	65	1	302	5.03333	1	0			1	0	3	1	4	1	1	1	0	0	2	1	1	1	1	3	2	4			9	0	7	6										1	1
2227		12	1	96	1				1	6		0	0	0	0	0	0	0	1	0	1	2	1	1	1	0	2	0							6	1	1				1
2228	428	17	1	67	1	215	3.58333	1	0			0	0	0	0	0	0	1	0	0	0	1	0	1	1	1	3	1	5	0	0	9	0	2	0														1
2229	241	16	1	67	1	164	2.73333	1	0			0	0	2	3	5	1	0	1	0	0	1	0	1	1	1	3	1	4	1	0	8	0	8	0	1	1				1
2234		13	0	77	1	206	3.43333	1	0			1	0	0	1	1	0	0	1	0	0	1	0	1	0	1	2	2	4	1	0	8	0	4	2	1		1			1
2235		12	1	55	1	169	2.81667	1	0			0	0	0	0	0	0	0	0	0	1	1	0	1	1	1	3	2	5	0	0	10	0	1	9
2236			1	77	3																														2								1			1
2238		12	0	95	1	395	6.58333	0	0			1	0	0	0	0	0	0	0	0	0	0	0	1	1	1	3	1	2	1	1	6	1	4	3														1
2239			1	72	3																														0														1
2242		21	1	53	1	221	3.68333	1	0			0	0	1	0	1	0	0	1	0	0	1	0	1	1	1	3	2	4	1	0	9	0	3	0														1
2243	276	17	1	75	1	266	4.43333	1	0			0	0	0	0	0	0	0	0	0	0	0	0	1	1	1	3	2	3	1	1	8	0	2	9	1		1			1
2247	302	14	0	45	1	185	3.08333	1	0			0	0	3	3	6	1	0	0	0	0	0	0	1	1	1	3	2	5	0	0	10	0	6	0														1
2248		13	0	79	1				1	3		3	0	1	0	1	0	0	1	0	1	2	1		1	0									2								1			1
2250		17	1	78	1	278	4.63333	1	0			1	0	0	1	1	0	0	1	0	1	2	1	1	1	1	3	2	5	0	0	10	0	3	2	1	1				1
2251		16	0	73	1	277	4.61667	1	0			1	0	0	0	0	0	0	0	0	0	0	0	1	1	1	3	1	3	1	1	7	0	3	0														1
2254		18	0	76	1	339	5.65	1	0			0	0	3	3	6	1	0	1	0	1	2	1	1	1	0	2	0	2	1	1	4	1	14	2									1		1
2258			1	82	3																														2	1	1	1			1
2262		15	0	94	1	291	4.85	1	0			0	0	0	0	0	0	1	1	0	1	3	1	1	1	1	3	2	3	1	1	8	0	5	8	1	1				1
2272		15	0	41	1	135	2.25	1	0			0	0	0	0	0	0	0	1	0	0	1	0	1	1	1	3	1	5	0	0	9	0	2	9														1
2273			1	40	3																														0	1		1			1								1
2274	200	13	1	65	1	241	4.01667	1	0			0	0	0	1	1	0	1	0	0	0	1	0	1	1	1	3	0	4	1	0	7	0	5	3					1	1
2276		26	0	65	1	208	3.46667	1	0			0	0	0	2	2	0	0	0	0	1	1	0	1	1	1	3	2	4	1	1	9	0	4	0														1
2278		13	1	85	0						8	3	0																						2								1			1
2280			0	82	3																														2								1			1
2284		19	1	64	1	231	3.85	1	0			0	0	0	1	1	0	1	0	0	1	2	1	1	1	0	2	2	4	1	0	8	0	5	0								1			1
2285			0	85	3																														0	1	1				1
2287			1	62	3																														1	1	1		1		1
2288	224	14	0	78	1	244	4.06667	1	0			1	0	0	1	1	0	0	1	0	1	2	1	1	1	1	3	1	4	1	0	8	0	5	0	1	1		1		1
2292		11	0	76	1	157	2.61667	1	0			0	0	0	0	0	0	0	1	0	0	1	0	1	1	0	2	1	4	1	0	7	0	4	0														1
2293	323	14	0	58	1	322	5.36667	1	0			0	1	0	1	1	0	0	1	0	1	2	1	1	1	1	3	2	3	1	0	8	0	5	8								1			1
2296			1	62	3																														0														1
2300		16	1	92	1	254	4.23333	1	0			0	0	0	1	1	0	0	1	1	1	3	1	1	1	1	3	1	0	1	1	4	1	10	1	1	1				1
2301			1	68	3																														0										1	1			1
2304			1	89	0						2	3	0																						2									1		1
2305	400	17	1	67	1	162	2.7	1	0			0	0	0	0	0	0	1	1	1	0	3	1	1	1	1	3	2	5	0	0	10	0	3	1	1			1		1
2306		16	1	66	1	153	2.55	1	0			0	1	0	0	0	0	0	1	0	0	1	0	1	1	1	3	2	2	1	1	7	0	4	1	1	1				1
2307	274	16	0	43	1	254	4.23333	1	0			0	1	0	0	0	0	0	1	0	0	1	0	1	1	1	3	2	5	0	0	10	0	1	8														1
2308		12	1	62	1	224	3.73333	1	0			0	0	0	3	3	1	0	1	0	1	2	1	1	1	1	3	1	3	1	0	7	0	8	1	1		1			1
2309		17	1	36	1	171	2.85	1	0			0	0	0	0	0	0	0	0	0	0	0	0	1	1	1	3	2	5	0	0	10	0	0	8														1
2310	216	14	0	48	1	293	4.88333	1	0			0	1	0	1	1	0	0	1	0	1	2	1	1	1	1	3	2	5	0	0	10	0	3	2														1
2311		18	0	50	1	193	3.21667	1	0			0	0	1	1	2	0	0	0	0	0	0	0	1	1	1	3	2	5	0	0	10	0	2	6														1
2312		16	1	56	1	265	4.41667	1	0			1	0	2	0	2	0	1	1	1	0	3	1	1	1	1	3	1	3	1	1	7	0	8	8	1		1			1
2315		10	1	35	1	358	5.96667	1	0			0	0	0	3	3	1	1	0	1	1	3	1	1	1	1	3	1	2	1	1	6	1	10	8														1
2316		12	0	44	1	234	3.9	1	0			0	0	1	1	2	0	0	1	0	0	1	0	1	0	1	2	0	5			7	0	6	6														1
2320		16	0	44	1	177	2.95	1	0			0	1	0	0	0	0	0	0	0	0	0	0	1	1	1	3	2	5	0	0	10	0	0	8														1
2321			1	86	0						4		0																						1	1	1		1		1
2324		15	0	62	1	170	2.83333	1	0			1	0	0	1	1	0	1	1	0	1	3	1	1	1	1	3	2	4	0	0	9	0	5	2								1			1
2326		11	0	70	1	163	2.71667	1	0			0	0	3	0	3	1	1	1	0	0	2	1	1	1	1	3	2	3	1	1	8	0	7	7													1
2328		12	0	39	1	199	3.31667	1	0			0	1	0	0	0	0	0	1	0	0	1	0	1	1	1	3	2	5	0	0	10	0	1	7								1			1
2329	277	16	1	50	1	363	6.05	0	0			0	0	0	0	0	0	0	1	1	1	3	1	1	1	1	3	2	3	1	1	8	0	5	1	1			1		1
2330	281	12	0	34	1	188	3.13333	1	0			0	1	1	1	2	0	1	1	0	1	3	1	1	1	1	3	2	5	0	0	10	0	5	0										1	1			0
2331		13	0	20	1	149	2.48333	1	0			0	0	0	0	0	0	0	1	0	1	2	1	1	1	0	2	2	4	1	1	8	0	4	8														1
2332	237	17	1	86	1	263	4.38333	1	0			0	2	0	0	0	0	1	1	1	1	4	1	1	1	0	2	2	5	0	0	9	0	5	6	1	1				1								0
2334			0	61	3																														9	1					1
2335		14	0	54	1	437	7.28333	0	0			1	0	0	3	3	1	0	1	0	1	2	1	1	1	0	2	2	3	1	1	7	0	8										1		1
2338		12	0	53	1	263	4.38333	1	0			1	0	2	1	3	1	0	1	0	0	1	0	1	0	0	1	1	4	1	1	6	1	8	1	1	1	1	1		1
2339			0	82	3																														0	1	1				1
2341		11	1	93	1	224	3.73333	1	0			0	0	0	0	0	0	0	0	0	0	0	0	1	1	1	3	2	0			5	1	5	8								1			1		1
2343		14	1	70	1	321	5.35	1	1	2		1	0	0	3	3	1	0	0	0	1	1	0	1	1	1	3	1	5	0	0	9	0	5	5														1
2344		14	0	60	1	200	3.33333	1	0			0	0	0	0	0	0	0	0	0	1	1	0	1	1	1	3	2	5	0	0	10	0	1	5								1			1
2346			0	66	3																														0													1	1
2350	236	20	1	78	1	252	4.2	1	0			0	0	0	0	0	0	0	0	0	0	0	0	1	1	1	3	2	3	1	1	8	0	2	1	1		1			1
2351			0	42	3																														1	1	1				1
2352		12	1	97	1	404	6.73333	0	0			1	0	0	0	0	0	1	1	0	1	3	1	1	1	0	2	0	1	1	1	3	1	10	0														1
2353		10	0	57	1	156	2.6	1	0			0	0	0	1	1	0	0	0	0	1	1	0	1	1	1	3	2	2	1	1	7	0	5	6								1			1
2357		21	0	66	1	205	3.41667	1	0			0	0	0	0	0	0	0	0	0	0	0	0	1	1	1	3	1	4	1	0	8	0	2	0														1
2359			0	36	3																														6	1		1			1
2360		15	1	56	1	225	3.75	1	0			1	0	3	0	3	1	0	0	0	1	1	0	1	1	1	3	1	4	1	1	8	0	6	0										1	1
2361		10	0	76	1	252	4.2	1	0			0	0	0	1	1	0	0	0	0	1	1	0	1	1	0	2	1	3	1	1	6	1	6	2								1			1
2364		13	1	76	1	285	4.75	1	0			0	1	0	0	0	0	0	1	0	0	1	0	1	0	1	2	2	5	0	0	9	0	2	1	1	1				1
2365			0	34	3																														8														1
2369			1	60	3																														0	1		1			1
2370		4	1	79	1	498	8.3	0	1	10		3	0	0	1	1	0	0	1	0	0	1	0	1	0	0	1	1	0	1	1	2	1	10	2									1		1
2372		17	1	48	1	124	2.06667	1	0			0	0	0	1	1	0	0	0	0	1	1	0	1	1	1	3	2	5	0	0	10	0	2	1	1			1		1
2373			0	71	3																														1	1	1				1
2374	220	24	1	85	1	175	2.91667	1	0			0	0	0	0	0	0	0	0	0	1	1	0	1	1	1	3	2	5	0	0	10	0	1	5	1		1			1
2375		22	1	58	1	226	3.76667	1	0			0	0	2	1	3	1	1	1	1	1	4	1	1	1	1	3	2	2	1	1	7	0	10	3														1
2378		10	0	70	1	248	4.13333	1	0			0	0	3	1	4	1	0	0	0	1	1	0	1	1	0	2	2	5	0	0	9	0	6	0	1			1		1
2379		13	0	82	1	278	4.63333	1	0			0	0	0	0	0	0	0	0	0	0	0	0	1	1	0	2	2	5	0	0	9	0	1	0														1
2381		16	0	85	1	240	4	1	0			0	0	0	0	0	0	0	0	0	1	1	0	1	1	0	2	2	4	0	0	8	0	3	2	1		1			1
2382			0	89	3																														2								1			1
2383		20	1	66	1	208	3.46667	1	0			0	0	0	0	0	0	0	0	0	1	1	0	1	1	1	3	2	4	1	0	9	0	2	2								1			1
2384			1	90	3																														9	1					1
2385		15	0	63	1	206	3.43333	1	0			0	0	0	0	0	0	0	1	0	1	2	1	1	1	1	3	1	4			8	0	4	2								1			1
2386		12	1	87	1	284	4.73333	1	1	4		0	0	0	0	0	0	0	0	0	1	1	0					2	2	1	1				2								1			1
2389		14	0	41	1	189	3.15	1	0			0	0	0	0	0	0	0	1	0	0	1	0	1	1	0	2	1	4	1	1	7	0	4	1	1	1				1
2391		17	1	80	1	180	3	1	1	5		0	1	0	0	0	0	1	1	1	1	4	1					1	2	1	0				0										1	1			1
2393		6	1	69	1	449	7.48333	0	1	2		3	0	0	1	1	0	1	1	0	1	3	1	1	0	0	1	0	2			3	1	11	0										1	1
2395	233	14	1	57	1	204	3.4	1	0			1	0	0	0	0	0	1	0	0	1	2	1	1	1	1	3	2	4	1	0	9	0	3	5	1		1			1								0
2396		16	0	44	1	250	4.16667	1	1	1		2	2	1	2	3	1	0	1	0	1	2	1	1	1	1	3	2	5	0	0	10	0	5	2								1			1
2397		17	0	70	1	152	2.53333	1	0			0	0	0	0	0	0	1	0	0	0	1	0	1	1	1	3	2	5	0	0	10	0	1	0	1			1		1
2400		11	0	87	0						2																								2								1			1
2402		8	1	77	1	502	8.36667	0	1	1		1	0	0	0	0	0	1	0	1	1	3	1	1	1	0	2	2	4	1	0	8	0	5	1	1	1				1
2403		14	0	90	1	188	3.13333	1	0			0	0	3	3	6	1	0	0	0	1	1	0	1	1	0	2	1	4	1	0	7	0	10	0	1			1		1
2404		5	0	81	1	306	5.1	1	1	1		2	0	0	0	0	0	1	1	0	1	3	1	1	1	0	2	0	1	1	1	3	1	10	2	1			1		1
2406			0	84	3																														0	1		1			1
2407		17	0	44	1	152	2.53333	1	0			0	0	3	3	6	1	1	1	0	0	2	1	1	1	1	3	2	4	1	0	9	0	9	0														1
2408			0	57	3																														3	1		1			1
2410		12	0	49	1	315	5.25	1	0			0	0	3	1	4	1	1	1	0	1	3	1	1	0	1	2	0	1	1	0	3	1	14	0	1	1				1
2411		20	1	70	1	227	3.78333	1	1	4		0	0	0	0	0	0	1	0	0	0	1	0					2	4	1	0				5									1		1
2412	215	13	0	57	1	221	3.68333	1	0			0	0	3	0	3	1	1	1	0	1	3	1	1	1	1	3	1	5	0	0	9	0	7	8	1			1		1
2413		8	1	83	1	561	9.35	0	0			0	0	0	1	1	0	0	1	0	1	2	1	1	0	0	1	0	3			4	1	9	1	1	1				1								1
2414		12	0	43	1	203	3.38333	1	0			0	0	0	3	3	1	0	1	0	0	1	0	1	1	1	3	1	4	1	0	8	0	6	1	1		1			1
2415		16	0	58	1	210	3.5	1	0			1	0	0	1	1	0	1	0	0	0	1	0	1	1	1	3	2	4	1	0	9	0	3	6	1		1			1
2418		13	1	66	1	496	8.26667	0	0			0	1	0	0	0	0	1	1	1	1	4	1	0	0	0	0	0	0	1	1	0	1	14	2									1		1
2419		10	0	100	1	404	6.73333	0	0			0	0	3	3	6	1	0	1	0	1	2	1	1	0	0	1	0	0			1	1	17	2								1			1
2421	247	12	1	87	1	286	4.76667	1	0			0	0	0	0	0	0	0	0	0	0	0	0	0	0	1	1	2	2	1	1	5	1	5	0	1		1			1
2422	347	15	1	30	1	164	2.73333	1	0			0	0	2	2	4	1	1	1	1	1	4	1	1	1	1	3	2	5	0	0	10	0	8	8	1			1		1
2423		18	0	31	1	229	3.81667	1	0			0	0	1	1	2	0	0	1	0	1	2	1	1	1	1	3	0	4	1		7	0	7	6														1
2425	295	16	1	66	1	194	3.23333	1	0			0	0	0	0	0	0	1	0	0	0	1	0	1	1	1	3	2	4	1	1	9	0	2	2	1	1	1			1								0
2428	221	16	0	83	1	179	2.98333	1	0			0	0	0	1	1	0	0	1	0	1	2	1	1	1	1	3	2	5	0	0	10	0	3	0	1	1				1
2429			1	44	3																														8														1
2430		5	1	67	1	470	7.83333	0	0			0	0	0	3	3	1	0	1	1	1	3	1	1	1	1	3	1	4	1	1	8	0	8	2								1			1
2434		15	0	90	1	255	4.25	1	0			0	0	0	0	0	0	0	0	0	1	1	0	1	1	1	3	2	4	1		9	0	2	2	1		1			1
2435		17	0	72	1	248	4.13333	1	0			0	0	0	2	2	0	0	0	1	1	2	1	1	1	1	3	1	3	1	0	7	0	7	2	1	1				1
2439			0	51	3																														0					1	1
2441		17	0	34	1	143	2.38333	1	0			0	1	0	0	0	0	1	1	1	0	3	1	1	1	1	3	2	5	0	0	10	0	3	8														1
2444		18	0	29	1	205	3.41667	1	0			0	0	3	0	3	1	0	1	0	0	1	0	1	1	0	2	2	3	1	0	7	0	7	8													1	1
2445	266	12	0	64	1	247	4.11667	1	0			0	1	3	3	6	1	1	1	0	1	3	1	1	0	0	1	2	4	1	1	7	0	12	0										1	1			0
2446		17	0	82	1	285	4.75	1	0			0	0	0	1	1	0	0	1	0	0	1	0	1	0	0	1	2	0	1	1	3	1	9	1	1	1				1
2447		15	1	56	1	215	3.58333	1	0			1	0	0	0	0	0	1	0	0	0	1	0	1	1	1	3	1	5	0	0	9	0	2	1								1			1		1
2449		11	0	47	1	250	4.16667	1	0			0	0	0	3	3	1	0	0	0	0	0	0	1	0	0	1	0	4	1	1	5	1	8	1	1	1				1
2450		18	1	78	1	202	3.36667	1	0			0	0	1	3	4	1	0	1	0	1	2	1	1	1	1	3	1	4			8	0	8	2	1		1	1		1
2451	249	24	1	69	1	185	3.08333	1	0			0	0	1	2	3	1	1	0	0	1	2	1	1	1	1	3	2	3	1	0	8	0	7	3								1			1			0
2453	285	20	1	53	1	140	2.33333	1	0			0	0	3	0	3	1	0	1	0	0	1	0	1	1	1	3	2	4	1	0	9	0	5	0	1		1			1								0
2455			1	59	3							0	0																						0										1	1
2456	322	22	0	73	1	266	4.43333	1	0			0	0	0	0	0	0	1	0	0	0	1	0	1	1	1	3	2	1	1	1	6	1	5	2													1
2457			1	58	3																														9	1			1		1
2458		20	0	82	1	412	6.86667	0	0			0	0	0	0	0	0	1	0	0	1	2	1	1	1	0	2	1	2		1	5	1	7	5	1					1
2464		10	1	56	0						2	3	0																						0										1	1
2467	292	19	0	76	1	182	3.03333	1	0			0	0	0	0	0	0	0	1	0	1	2	1	1	1	0	2	2	5	0	0	9	0	3	5	1	1				1
2468			1	59	3																														6	1		1			1
2470			0	61	3																														0	1		1			1
2476		11	1	75	1	313	5.21667	1	1	4		1	0	3	0	3	1	1	1	1	1	4	1					2							9														1
2477			1	53	3																														1					1	1
2478		13	0	31	1	181	3.01667	1	0			0	1	0	0	0	0	1	1	1	1	4	1	1	1	1	3	2	3	1	0	8	0	6	8														1
2479		17	0	60	1	248	4.13333	1	0			0	0	0	0	0	0	1	0	0	1	2	1	1	1	1	3	0	4	1	1	7	0	5	1	1		1			1
2480			0	73	3																														6										1	1
2482		13	1	18	1	158	2.63333	1	0			0	0	0	0	0	0	0	0	0	0	0	0	1	1	1	3	2	5	0	0	10	0	0	1					1	1
2484			0	34	3								0																						0	1	1				1
2485		12	0	92	1	493	8.21667	0	1	6		1	0	3	3	6	1	1	1	0	1	3	1	1	0	0	1		0						9	1	1				1
2486		13	0	48	1	217	3.61667	1	0			1	0	0	0	0	0	0	1	0	0	1	0	1	1	1	3	1	5	0	0	9	0	2	1					1	1
2488	282	18	0	39	1	157	2.61667	1	0			0	0	0	1	1	0	1	1	0	0	2	1	1	1	1	3	2	3	1	0	8	0	5	6	1	1				1
2489			1	32	3																														0	1		1			1
2490		17	1	72	1	238	3.96667	1	1	1		2	0	0	0	0	0	0	0	0	0	0	0	1	0	0	1	2	5	0	0	8	0	2	1	1	1				1
2491		12	0	86	1	356	5.93333	1	0			0	0	0	3	3	1	0	1	0	1	2	1	1	0	0	1	0	0	1	1	1	1	14	1	1	1				1
2492			0	46	3																														1													1
2493		11	0	57	1	262	4.36667	1	0			0	0	0	0	0	0	1	1	0	1	3	1	1	1	0	2	2	4			8	0	5	6	1	1				1
2495		18	0	39	1	207	3.45	1	0			0	0	0	2	2	0	0	1	0	0	1	0	1	1	0	2	2	0	1	1	4	1	9	9														1
2496		15	0	61	1	293	4.88333	1	0			0	0	3	1	4	1	0	0	0	1	1	0	1	1	1	3	1	4	1	1	8	0	7	9	1		1			1
2497		12	0	58	1	263	4.38333	1	0			0	0	0	0	0	0	0	1	0	1	2	1	1	1	1	3	0	4	1	1	7	0	5															1
2498		13	0	71	1	231	3.85	1	0			0	0	0	0	0	0	0	1	0	1	2	1	1	1	1	3	2	4	0	0	9	0	3	2								1			1
2501			0	82	3																														0														1
2503	223	14	0	63	1	195	3.25	1	0			0	0	0	0	0	0	0	1	0	0	1	0	1	1	1	3	0	5	0	0	8	0	3	1	1		1			1
2505	242	11	1	84	1	205	3.41667	1	0			0	0	0	0	0	0	0	1	0	1	2	1	1	0	1	2	1	3	1	1	6	1	6	9	1					1								0
2506	362	12	0	76	1	297	4.95	1	0			0	0	0	0	0	0	0	0	0	0	0	0	1	1	1	3	2	4	1	1	9	0	1	0	1			1		1
2507	252	16	0	80	1	248	4.13333	1	0			0	0	0	0	0	0	0	1	0	0	1	0	1	1	1	3	2	2	1	0	7	0	4	2	1	1				1
2511	378	18	0	36	1	150	2.5	1	0			0	0	0	0	0	0	0	0	0	0	0	0	1	1	1	3	2	5	0	0	10	0	0	0	1	1	1			1
2512		15	0	66	1	267	4.45	1	0			0	1	3	3	6	1	1	1	0	1	3	1	1	1	0	2	2	5	0	0	9	0	10	1													1
2514			0	60	3																														2								1			1
2515		1	0	72	1	326	5.43333	1	1	1		2	1	0	0	0	0	0	1	0	1	2	1	1	0	0	1	1	5	0	0	7	0	5	0								1			1
2516		16	1	78	1	382	6.36667	0	0			0	0	0	0	0	0	0	0	0	1	1	0	1	1	1	3	2	4	1	0	9	0	2	0	1		1			1
2517	226	15	1	26	1	284	4.73333	1	0			0	0	0	0	0	0	0	1	0	0	1	0	1	1	1	3	1	3	1	1	7	0	4	1														1
2518		17	1	76	3																														1	1	1				1
2519			1	77	3																														1	1	1	1			1
2520			1	50	3																														0	1		1			1
2521		12	0	58	1	226	3.76667	1	0			0	0	3	3	6	1	0	1	0	0	1	0	1	1	0	2	1	4	1	0	7	0	10	0	1		1			1
2523	251	16	0	55	1	273	4.55	1	0			1	0	0	1	1	0	0	0	0	0	0	0	1	1	0	2	1	4	0	1	7	0	4	0														1
2528			1	81	3																														2	1							1			1			1
2529			1	77	3																														0	1			1		1
2530			0	65	3																														1	1			1		1
2533		12	0	58	1	596	9.93333	0	1	2		1	0	0	0	0	0	1	1	0	1	3	1	1	0	0	1	0	2			3	1	10	2								1			1
2534			1	90	3																														2										1	1
2536			0	76	0						1	2	0																						2													1
2537		16	0	36	1	179	2.98333	1	0			0	0	0	1	1	0	0	0	0	0	0	0	1	1	0	2	1	2	1	1	5	1	6															1
2538		18	0	50	1	253	4.21667	1	0			0	0	0	0	0	0	1	1	0	0	2	1	1	1	1	3	2	5	0	0	10	0	2	0													1
2539		17	0	69	1	152	2.53333	1	1	1		2	0	1	0	1	0	0	1	0	1	2	1	1	1	1	3	1	5	0	0	9	0	4	9	1	1				1
2541		11	1	80	1	324	5.4	1	0			1	1	0	0	0	0	1	1	0	0	2	1	1	0	1	2	2	4	1	0	8	0	4	1	1		1			1
2542		11	1	59	1	338	5.63333	1	0			0	1	3	0	3	1	0	1	0	1	2	1	1	0	0	1	0	4	1	1	5	1	10	0														1
2543			0	81	3																														0	1	1				1
2544			0	92	0						1	2	0																						2	1							1			1
2548			0	50	3																														1					1	1
2549		12	0	62	1	199	3.31667	1	0			0	0	3	3	6	1	0	1	0	1	2	1	1	1	0	2	0	2	1	1	4	1	14	9	1	1	1	1		1
2550		19	0	71	1	191	3.18333	1	1	5		0	1	0	0	0	0	0	0	0	1	1	0	1	0	0	1	2	5	0	0	8	0	3	2								1			1
2551	311	12	0	73	1	577	9.61667	0	0			1	0	2	3	5	1	1	0	0	1	2	1	1	0	0	1	2	0	1	1	3	1	14	2								1			1
2554		8	0	72	1	537	8.95	0	1	1		2	0	1	2	3	1	0	0	0	1	1	0	1	0	0	1	1	2	1	1	4	1	10	0														1
2557	230	17	1	75	1	182	3.03333	1	0			1	1	0	0	0	0	1	0	0	1	2	1	1	1	1	3	2	5	0	0	10	0	2	9	1	1				1
2559	288	5	0	75	1	463	7.71667	0	0			1	0	1	2	3	1	1	0	0	1	2	1	1	1	0	2	1	3	1	1	6	1	9	2										1	1			0
2561		16	0	20	1	195	3.25	1	0			0	0	0	0	0	0	0	1	1	0	2	1	1	1	1	3	2	5	0	0	10	0	2	6	1	1				1
2562		18	0	82	1	185	3.08333	1	0			0	0	0	0	0	0	0	0	1	0	1	0	1	0	0	1	2	5			8	0	3	3														1
2564			0	68	3																														0	1	1				1
2569	279	15	0	68	1	200	3.33333	1	0			0	0	1	0	1	0	0	0	0	0	0	0	1	1	0	2	2	3	1	1	7	0	4	1	1	1						1			1
2570		18	0	33	1	205	3.41667	1	0			0	1	0	0	0	0	0	1	1	1	3	1	1	1	1	3	2	5	0	0	10	0	3	6	1	1				1
2572			0	80	3																														8								1			1			1
2575		8	0	75	1				1	1		2	0	0	0	0	0	0	0	0	1	1	0	1	1	1	3	1	5			9	0	2	2	1	1				1
2576		8	0	86	1	335	5.58333	1	0			0	0	0	1	1	0	1	1	0	1	3	1	1	1	1	3	2	4	1	0	9	0	5	1	1		1			1
2577		5	1	75	1	492	8.2	0	0			1	0	0	2	2	0	0	1	0	1	2	1	1	1	0	2	0	4	1	1	6	1	8	1	1	1				1
2578			0	80	3																														0	1	1				1
2580			1	68	3																														2												1
2581		12	1	63	1	205	3.41667	1	0			1	0	0	0	0	0	1	0	0	1	2	1	1	1	1	3	2	4	1	0	9	0	3	6	1	1				1
2586			1	76	3																														3									1		1
2587	259	9	0	80	1	470	7.83333	0	0			0	0	1	2	3	1	1	1	0	1	3	1	1	0	1	2	1	3	1	1	6	1	10	0	1	1	1			1
2589		13	0	68	1	265	4.41667	1	0			0	0	0	1	1	0	0	1	0	1	2	1	1	0	1	2	2	3	1	1	7	0	6	0														1
2590		19	0	34	1	166	2.76667	1	0			0	1	0	0	0	0	1	1	0	1	3	1	1	1	1	3	2	4	1	0	9	0	4		1		1			1
2591		16	1	72	1	447	7.45	0	0			1	0	0	0	0	0	0	0	0	0	0	0	1	1	0	2	2	3	1	1	7	0	3	1	1		1			1
2593		5	1	71	1	713	11.8833	0	1	1		2	0	0	0	0	0	1	1	0	1	3	1	1	0	0	1	0	0	1	1	1	1	12	8	1			1		1
2594		16	0	83	1	308	5.13333	1	0			0	0	0	1	1	0	0	0	0	0	0	0	1	1	1	3	1	2			6	1	5	2								1			1
2596		13	1	62	1	519	8.65	0	1	2		1	0	3	1	4	1	1	1	0	1	3	1	1	0	0	1	0	0	1	1	1	1	16	0										1	1
2597		23	0	74	1	346	5.76667	1	0			0	0	0	0	0	0	0	0	0	1	1	0	1	0	0	1	2	2	1	0	5	1	6	2								1			1
2599		5	1	77	1	581	9.68333	0	1	1		2	0	3	3	6	1	1	1	1	1	4	1	1	1	0	2	1	0			3	1	17	2								1			1
2601		3	0	83	0						1	2	0	0	0	0	0	0	0	0	0	0	0	1	0	0	1	0							1	1	1	1			1
2605		10	0	81	1	230	3.83333	1	0			0	0	0	3	3	1	0	0	0	0	0	0	1	0	0	1	2	5	0	0	8	0	5	2	1	1				1
2607		12	0	74	1	273	4.55	1	0			0	0	0	0	0	0	0	1	0	0	1	0	1	1	1	3	1	2			6	1	5	0														1
2608		17	1	47	1	141	2.35	1	0			0	0	0	0	0	0	1	0	1	1	3	1	1	1	1	3	2	4	1	0	9	0	4	6	1	1				1
2609			1	65	3																														1	1		1			1
2611		12	1	64	1	152	2.53333	1	0			0	0	0	0	0	0	1	0	0	1	2	1	1	1	0	2	2	5	0	0	9	0	3	1	1	1	1			1
2612		9	0	65	1	194	3.23333	1	0			0	0	3	0	3	1	0	1	0	1	2	1	1	1	1	3	0	4	0	0	7	0	8	7													1
2613	355	15	1	50	1	142	2.36667	1	0			0	0	0	0	0	0	1	0	0	1	2	1	1	1	1	3	2	4	1	0	9	0	3	6	1	1				1
2616		15	1	61	1	203	3.38333	1	0			0	0	0	1	1	0	1	1	0	0	2	1	1	1	1	3	2	5	0	0	10	0	3	0	1		1			1
2617	326	15	1	38	1	384	6.4	0	0			0	1	0	3	3	1	1	1	0	1	3	1	1	1	0	2	1	2	1	1	5	1	11	5										1	1
2620		12	0	71	1	324	5.4	1	0			0	0	2	0	2	0	0	1	0	0	1	0	1	1	1	3	2	3	1	1	8	0	5	6									1		1
2622		17	0	58	1	293	4.88333	1	0			1	0	1	0	1	0	1	1	1	1	4	1	1	1	1	3	2	4	1	0	9	0	6	2	1	1				1
2623		18	1	87	1	338	5.63333	1	0			1	0	0	0	0	0	0	0	0	1	1	0	1	1	0	2	2	2	1	1	6	1	5	2								1			1
2627		18	1	48	1	143	2.38333	1	0			0	0	0	1	1	0	1	1	0	1	3	1	1	1	1	3	2	5	0	0	10	0	4										1		1
2629			1	73	3																														6	1			1		1
2631		16	0	59	1	130	2.16667	1	0			0	0	1	0	1	0	0	1	0	1	2	1	1	1	1	3	2	2	1	1	7	0	6	1	1	1				1
2633		11	0	73	1	219	3.65	1	0			0	0	0	0	0	0	1	0	0	1	2	1	1	0	1	2	1	4	1	1	7	0	5	2								1			1
2635		18	1	43	1	166	2.76667	1	0			0	0	0	0	0	0	1	1	0	0	2	1	1	1	1	3	2	4	1	1	9	0	3	1	1		1			1
2636		13	1	68	1	327	5.45	1	0			0	0	0	0	0	0	1	1	0	0	2	1	1	0	0	1	1	3	1	1	5	1	7	2									1		1
2637		4	1	51	1	578	9.63333	0	1	1		2	0	2	3	5	1	1	1	0	0	2	1	1	1	0	2	0	0	1	1	2	1	15	2													1	1
2638		20	0	63	1	170	2.83333	1	0			0	0	0	0	0	0	1	1	0	1	3	1	1	1	1	3	2	5	0	0	10	0	3	0	1	1				1
2640		12	1	38	1	280	4.66667	1	0			0	1	3	1	4	1	0	1	0	1	2	1	1	1	1	3	2	4	1	0	9	0	7	2								1			1
2642		9	1	53	1	183	3.05	1	0			0	0	0	0	0	0	0	1	0	1	2	1	1	1	1	3	2	5	0	0	10	0	2	3					1	1
2644	260	16	0	49	1	239	3.98333	1	0			0	0	1	0	1	0	0	1	0	1	2	1	1	1	1	3	2	4			9	0	4	1	1	1		1		1
2647	289	16	1	44	1	216	3.6	1	0			1	0	0	1	1	0	0	1	0	0	1	0	1	1	1	3	2	4	1	0	9	0	3	2								1			1
2650		16	0	54	1	293	4.88333	1	0			1	0	3	3	6	1	1	1	0	0	2	1	1	1	1	3	2	5			10	0	8	0					1	1
2651		8	1	82	1	537	8.95	0	1	1		2	0	0	2	2	0	1	1	1	1	4	1	1	1	1	3	0	0			3	1	13	2								1			1
2653		16	1	85	1				1	1		2	1	0	1	1	0	0	1	0	1	2	1	1	1	0	2	0	0	1	1	2	1	11	2								1			1
2655		18	1	56	1	309	5.15	1	0			1	0	0	0	0	0	0	0	0	1	1	0	1	1	1	3	1	5			9	0	2	1	1		1			1
2656		15	1	71	1	260	4.33333	1	0			0	0	0	0	0	0	0	0	0	0	0	0	1	1	0	2	2	4			8	0	2	0	1	1		1		1
2657		20	1	63	1	240	4	1	0			0	0	2	3	5	1	0	0	0	1	1	0	1	1	1	3	2	3			8	0	8	0	1	1				1
2659		12	1	52	1	283	4.71667	1	0			1	0	0	0	0	0	1	0	0	1	2	1	1	1	1	3	2	4	1	1	9	0	3	2									1		1
2660			1	78	3																														0					1	1
2661		18	1	67	1	574	9.56667	0	0			0	1	0	0	0	0	1	0	0	0	1	0	1	1	1	3	2	4	1	1	9	0	2	0	1	1				1
2662		7	0	65	1	338	5.63333	1	0			1	0	0	3	3	1	0	0	0	1	1	0	1	1	1	3	2	5	0	0	10	0	4	1	1		1	1		1
2663			0	79	3																														0	1			1		1
2664		9	1	78	1	368	6.13333	0	1	7		2	0	0	0	0	0	1	0	1	0	2	1	1	1	1	3	0	1	0	0	4	1	8	0														1
2665		19	0	41	1	164	2.73333	1	0			0	0	0	1	1	0	0	0	0	0	0	0	1	1	1	3	2	5	0	0	10	0	1	8														1
2666			0	55	3																														1	1	1		1		1
2668			0	62	3																														0	1			1		1
2669		21	1	61	1	335	5.58333	1	0			0	1	2	2	4	1	0	1	0	1	2	1	1	1	1	3	1	2	1	0	6	1	10	0										1	1
2671		6	1	71	1	483	8.05	0	1	1		2	0	0	0	0	0	0	1	1	1	3	1	1	1	1	3	1	4			8	0	5	2								1			1
2672			0	76	0						1	2	0																						2								1			1
2673			0	71	3																														0	1			1		1
2674			1	89	3																														2									1		1
2676		11	1	80	1	230	3.83333	1	0			0	0	2	0	2	0	0	1	0	1	2	1	1	0	0	1	0	2	1	1	3	1	11	2								1			1
2678	312	16	1	62	1	150	2.5	1	0			0	1	0	0	0	0	0	0	0	1	1	0	1	1	1	3	2	5	0	0	10	0	1	2								1			1
2680			0	73	3																														1	1	1	1			1
2681	286	17	0	72	1	176	2.93333	1	0			0	0	0	1	1	0	1	1	0	0	2	1	1	1	1	3	1	4			8	0	5	1	1		1	1		1
2682		13	0	60	1	432	7.2	0	0			1	0	2	3	5	1	1	1	0	1	3	1	1	1	0	2	1	2	1	1	5	1	13	1	1			1		1
2683		17	1	60	1	336	5.6	1	0			1	0	3	3	6	1	1	0	0	0	1	0	1	1	1	3	2	4	1	1	9	0	8	8														1
2684	267	10	0	66	1	238	3.96667	1	0			0	0	3	0	3	1	0	1	0	1	2	1	1	1	1	3	1	5	0	0	9	0	6	9	1	1				1
2685			1	71	3																														2	1			1		1
2686			0	39	3																																												1
2687			1	75	3																														1	1		1			1
2688			0	82	3																														2								1			1
2692		16	0	51	1	148	2.46667	1	0			0	0	0	0	0	0	1	1	0	0	2	1	0	1	1	2	2	5	0	0	9	0	3	6									1		1
2693		12	0	56	1	203	3.38333	1	0			0	0	0	0	0	0	0	1	0	0	1	0	1	1	1	3	2	5			10	0	1	1	1		1					1			1
2694		15	1	63	1	268	4.46667	1	0			0	1	0	0	0	0	0	0	0	1	1	0	1	0	1	2	2	5			9	0	2	2														1
2696	436	20	1	67	1	124	2.06667	1	0			0	0	0	0	0	0	0	0	0	0	0	0	1	1	1	3	2	5	0	0	10	0	0	2	1	1		1		1
2699		12	0	78	0						1	2	1																						5										1	1			1
2700		5	1	78	0						1	2	0																						0	1			1		1
2701		12	0	83	1	186	3.1	1	0			0	0	0	0	0	0	0	0	0	1	1	0	1	1	0	2	1	5	0	0	8	0	3	2							1	1			1
2702	273	12	0	58	1	215	3.58333	1	0			0	0	0	0	0	0	1	1	0	1	3	1	1	1	1	3	1	4	1	0	8	0	5	2								1			1
2703			1	49	0						9	0	0																						1	1				1	1
2707		19	0	65	1	311	5.18333	1	0			1	0	2	0	2	0	1	1	0	1	3	1	1	1	0	2	1	3	1	1	6	1	9	6										1	1
2709	287	12	0	80	1	326	5.43333	1	0			0	0	0	0	0	0	0	0	0	1	1	0	1	1	0	2	2	3	1	1	7	0	4	1	1							1			1
2710		5	0	65	1	311	5.18333	1	0			1	0	0	3	3	1	1	1	1	1	4	1	1	1	0	2	2	3	1	0	7	0	10	0														1
2711		18	0	44	1	438	7.3	0	0			0	0	0	3	3	1	1	1	0	1	3	1	1	1	1	3	2	2	1	0	7	0	9	5								1			1
2712		16	1	52	1	272	4.53333	1	0			0	1	3	0	3	1	1	1	0	1	3	1	1	1	1	3	2	5	0	0	10	0	6	0									1		1
2714			1	61	3																														2								1			1
2716		11	0	84	1	345	5.75	1	0			1	0	1	1	2	0	0	1	0	1	2	1	1	0	0	1	1	4	1	1	6	1	8	9														1
2717		12	1	50	1	261	4.35	1	0			0	1	0	0	0	0	1	1	0	1	3	1	1	1	1	3	2	2	1	1	7	0	6	1	1	1		1		1
2718		19	1	78	1	305	5.08333	1	0			0	0	0	1	1	0	0	1	0	1	2	1	1	0	0	1	2	3	0	1	6	1	7	1					1	1
2719		21	0	55	1	190	3.16667	1	0			0	0	1	1	2	0	1	1	1	0	3	1	1	1	1	3	2	5			10	0	5	1	1					1
2720		20	1	54	1	216	3.6	1	0			0	0	0	0	0	0	1	1	0	1	3	1	1	1	1	3	2	4	0	0	9	0	4	1	1			1		1
2721		13	0	75	1	218	3.63333	1	0			0	0	0	0	0	0	0	0	0	1	1	0	1	1	0	2	2	4	1	0	8	0	3	1	1			1		1
2722		15	1	69	1	220	3.66667	1	0			0	0	0	0	0	0	0	0	0	1	1	0	1	0	0	1	1	3	1	1	5	1	6	8								1			1
2723		16	0	58	1	321	5.35	1	1	1		2	0	0	0	0	0	0	0	0	1	1	0	1	0	1	2	0	1			3	1	8	0									1		1
2724			1	77	3																														3					1	1
2726		14	1	38	1	127	2.11667	1	0			0	0	0	0	0	0	0	1	0	0	1	0	1	1	1	3	2	5	0	0	10	0	1	0										1	1
2727			0	45	3																														0					1	1
2729	325	14	1	66	1	232	3.86667	1	0			0	0	0	0	0	0	0	0	0	1	1	0	1	1	1	3	2	4	1	0	9	0	2	0	1			1		1
2730		6	0	63	1	332	5.53333	1	0			1	1	0	0	0	0	0	0	0	0	0	0	1	1	1	3	1	4	1	0	8	0	2	1	1	1				1
2731		11	0	90	1	277	4.61667	1	0			0	0	0	0	0	0	0	1	0	0	1	0	1	1	0	2	0	3	1	0	5	1	6	1	1	1				1
2732		16	0	29	1	166	2.76667	1	0			0	0	0	1	1	0	1	0	0	0	1	0	1	1	1	3	2	5			10	0	2	1	1	1				1
2733	298	17	0	63	1	162	2.7	1	0			0	0	1	1	2	0	0	1	0	0	1	0	1	1	1	3	2	5	0	0	10	0	3	2														1
2734		13	1	31	1	236	3.93333	1	0			0	0	2	2	4	1	1	1	0	0	2	1	1	0	1	2	2	5	0	0	9	0	7	0								1			1			1
2736		7	0	82	1	441	7.35	0	1	1		2	1	0	0	0	0	0	0	0	1	1	0	1	1	1	3	1	2	1	1	6	1	5	2									1		1
2737		10	0	55	1	209	3.48333	1	1	1		2	0	0	3	3	1	0	0	0	0	0	0	1	1	0	2								2								1			1
2738		12	1	64	1	352	5.86667	1	0			1	0	1	1	2	0	0	0	0	1	1	0	1	1	0	2	0	3	1	1	5	1	8	2								1			1
2739	301	13	0	47	1	177	2.95	1	0			0	1	0	0	0	0	0	0	0	1	1	0	1	1	1	3	2	5	0	0	10	0	1	2								1			1
2742			1	77	3																														6														1
2743		6	1	70	1	606	10.1	0	1	1		2	0	1	2	3	1	1	1	1	1	4	1	1	1	1	3	0	4	1	1	7	0	10	0								1			1
2744			0	78	3																														2								1			1
2745	337	12	0	58	1	205	3.41667	1	0			0	0	3	2	5	1	1	1	1	0	3	1	1	1	1	3	2	5	0	0	10	0	8	8								1			1			0
2751		7	1	75	1	318	5.3	1	0			1	0	0	0	0	0	1	0	0	1	2	1	1	0	1	2	1	0	1	1	3	1	9	9	1			1		1
2752		17	1	45	1	195	3.25	1	0			0	0	1	0	1	0	0	0	0	0	0	0	0	1	1	2	0	3	1	0	5	1	6	1	1	1	1	1	1	1
2753		14	1	50	1	193	3.21667	1	0			0	0	0	0	0	0	0	1	0	0	1	0	1	1	1	3	2	3	0	1	8	0	3	2														1
2758			0	77	3																														3					1			1			1
2760		16	1	82	1	912	15.2	0	1	1		2	0	1	0	1	0	0	0	1	1	2	1	1	0	0	1	0	0	1	1	1	1	12	2									1		1
2761		12	0	89	1	289	4.81667	1	0			0	0	2	1	3	1	0	1	0	1	2	1	1	1	1	3	2	4	1		9	0	6	2								1			1
2763		16	0	73	1	230	3.83333	1	0			0	0	0	0	0	0	1	0	1	1	3	1	1	1	1	3	0	2	1	1	5	1	8	2	1	1				1
2766		15	0	54	1	117	1.95	1	0			0	0	0	0	0	0	0	0	0	1	1	0	1	1	1	3	2	3	1	1	8	0	3	1	1	1				1
2770		10	0	63	1	412	6.86667	0	1	1		2	0	3	1	4	1	1	1	0	1	3	1	1	0	1	2	1							2								1			1
2771			1	91	3																														2								1			1
2773		6	0	85	1	540	9	0	0			1	0	0	1	1	0	0	1	0	0	1	0	0	0	0	0	0	2	1	1	2	1	10	2								1			1
2775			0	70	3																														0													1
2777			0	57	3																														2								1			1
2778		16	1	55	1	179	2.98333	1	0			1	0	1	1	2	0	1	1	0	1	3	1	1	1	1	3	2	5	0	0	10	0	5	2								1			1
2779			0	85	3																														0													1
2780		5	1	71	1	261	4.35	1	1	1		2	0	0	0	0	0	1	0	0	1	2	1	1	0	1	2	2							2								1			1
2781	271	12	0	52	1	159	2.65	1	0			0	0	0	0	0	0	0	1	0	1	2	1	1	1	1	3	2	4	1	1	9	0	3	7										1	1
2782			1	56	3																														7								1			1
2784	376	16	1	54	1	174	2.9	1	0			0	0	0	0	0	0	0	0	0	1	1	0	1	1	1	3	2	3	1	0	8	0	3	6										1	1			0
2788		13	0	82	1	283	4.71667	1	0			0	0	0	0	0	0	0	1	0	0	1	0	1	1	1	3	0	5	0	0	8	0	3	8									1		1
2789		3	0	90	1	709	11.8167	0	1	1		2	0	1	0	1	0	0	1	0	1	2	1	1	0	0	1	0	1	1	1	2	1	11	2								1			1
2791		13	1	62	1	454	7.56667	0	1	1		2	1	0	0	0	0	1	1	0	1	3	1	1	1	1	3	2	4	1	1	9	0	4	2								1			1
2792			0	78	3																														2								1			1
2793			0	48	3																														2								1			1
2794			0	79	3																														2														1
2798		18	0	84	1	241	4.01667	1	0			0	0	3	1	4	1	1	1	0	1	3	1	1	1	1	3	2	5			10	0	7	1	1			1		1
2801		4	1	84	1	412	6.86667	0	1	1		2	0	0	0	0	0	1	1	0	1	3	1	1	0	0	1								8								1			1
2803		18	0	46	1	389	6.48333	0	0			1	1	0	0	0	0	0	1	0	1	2	1	1	0	0	1	2	5	0	0	8	0	4	0														1
2805			1	58	3																														0														1
2806	269	8	1	62	1	220	3.66667	1	0			1	0	3	3	6	1	1	1	0	1	3	1	1	1	0	2	0	4	1	0	6	1	13	0	1	1	1			1								0
2807			0	60	3																														0	1			1		1
2808	314	16	1	91	1	290	4.83333	1	0			0	0	0	1	1	0	0	1	0	1	2	1	1	1	1	3	2	4	1	0	9	0	4	2								1			1
2810			1	76	3																														2												1		1
2811		11	0	81	1	231	3.85	1	0			0	0	0	1	1	0	0	0	0	0	0	0	1	1	1	3	1	4	1	0	8	0	3	0								1			1
2812			0	49	3																														6								1			1	1
2813		12	0	65	1	233	3.88333	1	0			0	0	0	0	0	0	0	1	0	0	1	0	1	1	0	2	2	5	0	0	9	0	2	2	1			1		1							1
2814	416	12	1	74	1	184	3.06667	1	0			0	0	0	0	0	0	0	0	1	1	2	1	1	1	1	3	2	4	1	0	9	0	3	2								1			1
2818			1	90	0						6	0	0	2	1	3	1	0	1	0	0	1	0												0	1			1		1								1
2819		16	1	65	1	176	2.93333	1	0			0	0	1	0	1	0	0	0	0	0	0	0	1	1	1	3	2	3	1	1	8	0	3	6										1	1
2820		16	0	32	1	188	3.13333	1	0			0	0	0	1	1	0	1	1	0	1	3	1	1	1	1	3	2	4	1	0	9	0	5	6									1		1			1
2821			1	67	3																														0										1	1		1
2822		12	0	83	1	217	3.61667	1	0			0	0	0	0	0	0	0	0	0	1	1	0	1	1	1	3	1	4	1	1	8	0	3	2								1			1
2826		10	1	77	1	547	9.11667	0	0			0	1	0	0	0	0	1	0	1	0	2	1	1	0	0	1	2	3	1	1	6	1	6	5													1	1
2827			1	66	3																														2								1			1
2828		20	1	87	1	405	6.75	0	1	10		1	0	0	0	0	0	0	1	1	1	3	1					1							2								1			1
2829		18	1	81	1	359	5.98333	0	0			0	0	1	1	2	0	0	1	1	0	2	1	1	0	0	1	2	0	1	1	3	1	11	0	1	1				1
2831			1	66	3																														2								1			1
2832		16	1	75	1	310	5.16667	1	0			0	0	0	0	0	0	0	0	0	0	0	0	1	1	0	2	2	0	1	1	4	1	6	1	1	1				1
2834		13	1	49	1	203	3.38333	1	0			0	1	0	0	0	0	0	0	0	0	0	0	1	1	1	3	2	5	0	0	10	0	0	8														1
2835	296	16	1	73	1	158	2.63333	1	0			0	0	1	0	1	0	1	1	0	0	2	1	1	1	1	3	2	3	0	0	8	0	5	1	1	1	1	1		1
2837			1	69	3																														1					1	1
2839		16	1	56	0						1	2	0																						0										1	1			1
2840			1	88	3																														1	1			1		1
2841		18	0	78	1	290	4.83333	1	0			0	0	0	0	0	0	0	0	0	1	1	0	1	1	1	3	2	3	1	0	8	0	3	3														1
2842		21	0	51	1	128	2.13333	1	0			0	0	1	0	1	0	0	1	0	0	1	0	1	1	1	3	2	4	1	1	9	0	3	0	1	1		1	1	1
2844	349	17	1	36	1	227	3.78333	1	0			0	0	0	1	1	0	1	0	1	0	2	1	1	1	1	3	2	4	1	0	9	0	4	6									1		1			0
2848			0	53	3																														0														1
2849			1	46	3																																							1		1
2850			1	74	3																																												1
2851	333	16	1	82	1	324	5.4	1	0			0	0	0	0	0	0	0	0	0	1	1	0	1	1	1	3	2	1	1	1	6	1	5	2							1				1
2852		12	0	66	1	170	2.83333	1	0			0	0	1	1	2	0	1	1	0	1	3	1	1	1	0	2	1	3	1	0	6	1	9	2	1	1		1				1			1
2855			0	83	3																														1	1		1			1
2856			0	69	3																														8							1				1
2858		12	0	51	1	210	3.5	1	0			0	2	0	0	0	0	0	1	0	0	1	0	1	1	1	3	2	4	1	0	9	0	2	2														1
2859			1	65	3																														8								1			1
2860		17	0	41	1	138	2.3	1	0			0	1	0	0	0	0	1	1	0	1	3	1	1	1	1	3	2	5	0	0	10	0	3	8														1
2861		21	0	32	1				1	3		0		0	0	0	0	1	1	0	0	2	1	1	1	1	3	2	5	0	0	10	0	2	0	1		1			1								1
2862	261	18	0	47	1	181	3.01667	1	0			0	0	0	0	0	0	1	0	1	0	2	1	1	1	1	3	2	3	1	1	8	0	4	1	1	1				1
2864		16	1	65	1	304	5.06667	1	0			1	0	0	0	0	0	1	0	0	1	2	1	1	1	1	3	2	4	1	0	9	0	3	1					1	1
2865			1	82	3																														0														1
2866		12	0	88	1	286	4.76667	1	0			0	0	2	2	4	1	0	1	0	1	2	1	1	1	1	3	2	3	1	1	8	0	8	0	1	1				1
2867		16	0	41	1	166	2.76667	1	0			1	0	0	0	0	0	1	1	0	0	2	1	1	1	1	3	0	4	0	0	7	0	5	0													1	1
2868			1	76	3																														1	1	1		1		1
2870			1	77	3																														4												1		1
2871		12	0	63	1	354	5.9	1	1	1		2	0	0	0	0	0	0	1	0	1	2	1	1	1	0	2	0	5	0	0	7	0	5	2												1		1
2874		8	1	77	1	394	6.56667	0	0			1	0	0	1	1	0	0	1	0	1	2	1	1	1	0	2	1	2	1	1	5	1	8	2								1			1
2875		13	1	31	1	175	2.91667	1	0			0	0	0	3	3	1	1	1	1	0	3	1	1	1	0	2	0	2			4	1	12	0	1	1				1							1
2876			1	57	1	132	2.2	1	0			0	0	0	0	0	0	1	0	0	1	2	1	1	1	1	3	2	4	1	0	9	0	3	0	1	1				1						1		1
2877	291	16	0	72	1	150	2.5	1	0			0	0	0	0	0	0	0	0	0	1	1	0	1	1	1	3	2	5	0	0	10	0	1	0	1	1				1
2880		19	1	71	1	175	2.91667	1	0			0	0	0	0	0	0	1	1	0	1	3	1	1	1	1	3	2	5			10	0	3	1	1	1		1		1
2885		14	0	57	1	138	2.3	1	0			0	0	0	0	0	0	0	0	0	0	0	0	1	1	1	3	2	3	1	1	8	0	2	6														1
2886		17	1	68	1	171	2.85	1	0			0	0	0	0	0	0	0	1	0	1	2	1	1	0	1	2	2	4	1	0	8	0	4	2							1				1
2887		12	0	86	1	335	5.58333	1	0			0	0	3	1	4	1	0	0	0	1	1	0	0	1	1	2	1	1	1	1	4	1	11	2														1
2888		10	1	80	1	288	4.8	1	0			0	0	1	1	2	0	0	0	0	1	1	0	1	1	1	3	1	3	1	1	7	0	6	2	1	1					1				1
2890			1	70	3																														5							1	1			1
2892		4	1	79	1	319	5.31667	1	0			0	0	0	1	1	0	0	0	0	1	1	0	1	1	1	3	1	2	1	1	6	1	6	2							1	1			1
2893	346	6	0	78	1	264	4.4	1	0			0	0	3	3	6	1	1	1	0	1	3	1	1	1	1	3	1	5	0	0	9	0	10	2	1	1			1		1				1
2896			1	45	3							2	0																						2							1	1	1		1
2897			0	84	3																														1								1			1
2899			1	90	3																														0														1
2900		19	0	84	1	390	6.5	0	0			1	0	0	0	0	0	0	0	0	1	1	0	0	0	0	0	1	2	1	1	3	1	8	0	1			1	1	1
2901			0	75	3																														7												1
2902		19	1	57	1	207	3.45	1	0			1	0	0	0	0	0	0	1	0	0	1	0	1	1	1	3	2	5			10	0	1	3					1	1
2903		19	0	77	1	201	3.35	1	0			0	0	0	0	0	0	0	0	0	1	1	0	1	1	1	3	2	5	0	0	10	0	1	2							1	1			1
2905	305	10	1	78	1	313	5.21667	1	0			1	0	0	0	0	0	1	0	0	1	2	1	1	1	1	3	2	3	1	1	8	0	4	0												1
2908	275	23	1	71	1	237	3.95	1	0			0	0	0	0	0	0	0	0	1	1	2	1	1	1	1	3	2	2	1	1	7	0	5	0	1			1		1
2911			0	35	3																														8										1	1			1
2912			1	73	3																														1	1		1		1	1						1
2913		10	0	87	1	98	1.63333	1	1	1		2	0	1	1	2	0	0	1	0	1	2	1					0							1					1	1
2915			1	88	3																														1	1	1				1
2916		19	0	53	1	128	2.13333	1	0			0	0	0	0	0	0	0	0	0	1	1	0	1	1	1	3	2	4	1	0	9	0	2	3					1	1
2918		16	1	55	1	297	4.95	1	0			0	0	0	0	0	0	0	0	0	0	0	0	1	1	1	3	2	4	0	1	9	0	1	2							1				1			1
2921		13	0	85	1	413	6.88333	0	0			0	0	2	0	2	0	0	0	1	1	2	1	1	1	1	3	2	4	1	0	9	0	5	1	1			1		1								1
2922			0	48	3																															1			1		1
2923		18	0	66	1	170	2.83333	1	0			0	0	0	1	1	0	1	1	0	1	3	1	1	1	1	3	2	5			10	0	4	1	1	1	1	1		1
2924		18	0	40	1	175	2.91667	1	0			0	1	0	0	0	0	0	0	0	0	0	0	1	1	1	3	2	5	0	0	10	0	0	8														1
2925		17	1	49	1	154	2.56667	1	0			0	0	2	3	5	1	0	1	0	1	2	1	1	1	1	3	0	4	1	1	7	0	10	2							1				1			1
2926		16	1	88	1	358	5.96667	1	0			0	1	0	0	0	0	0	1	0	1	2	1	1	0	0	1	2	2	1	1	5	1	7	3					1	1
2927		13	1	68	1	474	7.9	0	0			0	1	0	0	0	0	1	1	1	0	3	1	1	1	1	3	2	3	1	1	8	0	5	2							1	1			1
2928	328	15	0	66	1	264	4.4	1	0			0	0	0	0	0	0	1	0	0	0	1	0	1	1	0	2	2	5	0	0	9	0	2	2							1	1			1
2930			1	85	3																														1										1	1			1
2932		12	1	64	1	379	6.31667	0	1	1		2	0	0	0	0	0	0	0	0	1	1	0	1	1	1	3	0	2			5	1	6	1	1	1		1		1
2933	423	10	1	78	1	175	2.91667	1	0			0	0	0	0	0	0	0	0	0	0	0	0	1	1	1	3	0	2	1	1	5	1	5	0														1
2934		17	1	50	1	227	3.78333	1	0			0	0	3	3	6	1	1	1	0	1	3	1	1	1	1	3	2	3	1	1	8	0	11	3					1	1								1
2935		13	1	19	1	182	3.03333	1	0			0	2	0	0	0	0	0	1	0	0	1	0	1	1	1	3	1	5	0	0	9	0	2	0														1
2936	299	8	0	69	1	215	3.58333	1	0			0	0	0	0	0	0	0	0	0	0	0	0	1	1	1	3	1	5	0	0	9	0	1	7												1
2937			0	67	3																																						1			1
2938			1	73	3																														1	1			1		1
2949			1	60	3																														2	1	1					1				1
2950			1	48	3																														2							1	1			1
2951			0	83	3																														1	1	1				1
2952			0	33	3																														1	1			1	1	1
2953			0	64	3																														1	1	1	1	1		1
2955		6	1	66	1	296	4.93333	1	0			1	0	0	1	1	0	1	0	0	1	2	1	0	1	1	2	2	3	1		7	0	6		1					1
2958			1	53	3																															1					1
2959			1	80	3																														1	1			1		1
2961			1	73	3																														0	1			1		1								1
2962		9	0	73	1	260	4.33333	1	0			1	0	0	0	0	0	1	0	0	1	2	1	1	1	0	2	0	2	1	1	4	1	8	0	1	1		1		1
2965		15	1	72	1	198	3.3	1	1	2		1	0	0	0	0	0	0	1	0	1	2	1	1	1	1	3	1	5	0	0	9	0	3	9										1	1			1
2968		16	1	65	1	157	2.61667	1	0			0	0	0	0	0	0	0	0	0	0	0	0	1	1	1	3	2	5	0	0	10	0	0	1	1			1		1
2970		10	0	70	1	291	4.85	1	0			0	0	0	0	0	0	0	1	0	1	2	1	1	0	0	1	0	0	1	1	1	1	11	5	1	1					1				1
2971		13	0	74	1	190	3.16667	1	0			0	0	0	0	0	0	0	1	0	0	1	0	1	1	1	3	1	4	1	0	8	0	3	9														1
2972		12	1	60	1	316	5.26667	1	0			0	0	3	3	6	1	1	1	1	1	4	1	1	1	1	3	2	3	1	1	8	0	12	0									1		1
2974		12	0	17	1	180	3	1	0			1	0	0	0	0	0	1	0	0	0	1	0	1	1	1	3	1	5	0	0	9	0	2	0					1	1
2975		10	1	84	1	255	4.25	1	0			0	0	0	1	1	0	1	1	0	1	3	1	1	1	0	2	2	0	1	1	4	1	10	2								1			1			1
2982		17	1	85	1	328	5.46667	1	0			0	0	0	0	0	0	0	0	0	1	1	0	0	0	0	0	1	4	1	0	5	1	6	4							1	1			1
2985			1	66	3																														2							1				1			1
2986			0	94	0						9	0	0																						2							1	1			1	1
2987			1	56	3																														2										1	1			1
2991		17	1	70	1	179	2.98333	1	0			0	0	0	0	0	0	0	0	0	0	0	0	1	1	1	3	2	3	1	1	8	0	2	0									1		1	1		1
2993		12	1	56	1	203	3.38333	1	0			0	0	0	1	1	0	1	1	1	1	4	1	1	0	0	1	2	4	1	1	7	0	8	0														1
2994		15	1	72	1	267	4.45	1	0			0	0	0	0	0	0	1	1	1	1	4	1	1	1	0	2	0	2	1	1	4	1	10	0	1			1		1
2996			1	50	3																														2							1	1			1
2998		16	0	61	1	487	8.11667	0	0			0	1	0	0	0	0	1	1	0	0	2	1	1	1	0	2	2	3	1	0	7	0	5	6										1	1			1
2999		15	0	81	1	253	4.21667	1	0			0	0	0	1	1	0	0	0	0	0	0	0	1	1	0	2	1	4	1	1	7	0	4	2							1	1			1
3001		12	0	49	1	192	3.2	1	0			1	0	0	0	0	0	1	1	0	1	3	1	1	0	0	1	2	2	1	1	5	1	8	2							1	1			1
3002		12	0	91	1	314	5.23333	1	0			0	0	0	0	0	0	0	0	0	1	1	0	1	1	1	3	1	5	0	0	9	0	2	2	1	1					1				1
3003		8	0	70	1	428	7.13333	0	1	1		2	0	0	0	0	0	1	0	0	1	2	1	1	0	0	1	0	4	1	1	5	1	7	0								1			1			1
3004		16	0	64	1	213	3.55	1	0			1	0	0	0	0	0	0	1	0	0	1	0	1	1	1	3	1	5			9	0	2	0					1	1
3006		5	1	72	1	392	6.53333	0	1	1		2	0	0	0	0	0	1	0	0	0	1	0	1	1	0	2	1	5	0	0	8	0	3	0									1		1			1
3007	283	16	0	55	1	182	3.03333	1	0			1	0	0	0	0	0	1	1	0	1	3	1	1	1	1	3	1	4	1	1	8	0	5	2	1		1			1
3008	373	13	1	30	1	156	2.6	1	0			0	0	0	0	0	0	0	0	0	0	0	0	1	1	1	3	2	4	1	1	9	0	1	8														1
3009		13	0	72	1	304	5.06667	1	0			1	0	0	1	1	0	0	1	0	0	1	0	1	1	1	3	0	0	1	1	3	1	9	0										1	1			1
3010		18	1	77	1	222	3.7	1	0			1	0	0	0	0	0	0	0	0	1	1	0	1	1	1	3	1	4	1	0	8	0	3	0	1	1				1
3012			0	35	3																														2								1			1
3013		16	0	64	1	219	3.65	1	0			1	0	0	0	0	0	1	1	0	1	3	1	1	1	1	3	1	2	1	1	6	1	7	7												1
3014		20	1	62	1	219	3.65	1	0			0	0	1	0	1	0	1	0	0	1	2	1	1	1	1	3	2	4	1	1	9	0	4	9								1			1			1
3015			1	49	3																														7										1	1
3018			0	67	3																														1	1		1			1
3019		16	0	55	1	205	3.41667	1	0			1	0	3	3	6	1	1	1	0	0	2	1	1	1	1	3	2	4	1	0	9	0	9	1	1	1				1
3021		14	1	78	1	571	9.51667	0	1	6		0	0	2	3	5	1	0	1	0	1	2	1	1	0	0	1	0	2			3	1	14		1	1	1			1
3022			1	84	0						8	0	1																						2	1	1				1
3023			0	78	0						1	2	0																						8								1			1
3024		11	0	74	1	350	5.83333	1	0			0	0	0	2	2	0	0	1	0	1	2	1	1	1	1	3	1	2	1	1	6	1	8
3025			0	60	3																														0	1	1				1
3026		14	0	57	1	251	4.18333	1	0			0	0	0	0	0	0	1	1	0	1	3	1	1	1	1	3	0	1	1	1	4	1	9	0	1			1		1
3027		19	0	65	1	154	2.56667	1	0			0	0	0	0	0	0	0	0	0	1	1	0	1	1	1	3	2	5	0	0	10	0	1	9	1		1			1
3031			0	70	3																														6														1
3033	280	14	1	51	1	165	2.75	1	0			1	0	0	0	0	0	1	1	1	1	4	1	1	1	0	2	1	2	1	1	5	1	9	1	1		1			1
3037			0	68	3																														4								1			1
3038			0	50	3																														0	1		1			1
3040		13	0	40	1	271	4.51667	1	0			0	0	0	1	1	0	1	1	1	0	3	1	1	1	1	3	2	5	0	0	10	0	4	0										1	1
3041		16	0	32	1	310	5.16667	1	0			0	0	2	2	4	1	0	1	0	0	1	0	1	1	1	3	2	5	0	0	10	0	5	2								1			1
3042		14	0	34	1	211	3.51667	1	0			1	0	2	0	2	0	0	1	0	1	2	1	1	1	1	3	1	5	0	0	9	0	5	8									1		1
3043		12	0	79	0						2	3	0																						2								1	1		1
3044		10	0	71	1	189	3.15	1	0			0	0	0	0	0	0	0	0	0	1	1	0	1	1	1	3	2	5	0	0	10	0	1	2								1			1
3045		12	0	50	1	190	3.16667	1	0			0	0	0	1	1	0	1	1	1	1	4	1	1	1	0	2	1	2	1	1	5	1	10	2	1	1				1
3050		14	0	34	1	292	4.86667	1	1	1		2	0	0	2	2	0	0	0	0	0	0	0	1	1	1	3	1	5			9	0	3	8	1	1				1
3052			1	83	3																														1	1			1		1
3053		12	1	21	1	329	5.48333	1	1	5		0	0	0	0	0	0	0	0	0	0	0	0					1	5	0	0				8														1
3058	359	12	0	18	1	185	3.08333	1	0			0	0	0	0	0	0	0	0	0	0	0	0	1	1	1	3	2	5	0	0	10	0	0	8														1
3059		18	1	78	1	327	5.45	1	0			1	0	0	0	0	0	1	0	1	1	3	1	1	1	1	3	2	2	1	1	7	0	6	2								1			1
3061		6	1	88	1	345	5.75	1	1	7		3	0	3	2	5	1	0	0	0	1	1	0					0							0										1	1
3064			1	57	3																														0										1	1
3065			1	84	3																														2	1	1				1
3068		22	1	84	1	275	4.58333	1	0			0	0	0	0	0	0	0	1	0	1	2	1	1	1	1	3	1	3	1	1	7	0	5	1	1			1		1
3069		10	1	78	1	240	4	1	0			0	0	0	2	2	0	0	0	0	1	1	0	1	0	0	1	0	3	1	1	4	1	9	2								1			1
3072	361	17	1	62	1	221	3.68333	1	0			0	0	0	0	0	0	1	1	1	1	4	1	1	1	1	3	2	4	1	1	9	0	5	8										1	1
3075			1	83	3																														0														1
3076		18	1	71	1	300	5	1	0			1	0	0	0	0	0	1	1	0	0	2	1	1	1	1	3	2	4	1	0	9	0	3	0														1
3077			1	87	0						10	2	0																						1	1	1				1
3079		11	0	44	1	429	7.15	0	1	1		2	0	0	0	0	0	0	1	0	0	1	0	1	1	0	2	2	3	1	1	7	0	4	0														1
3080		14	0	87	1	226	3.76667	1	0			0	0	0	0	0	0	1	1	0	1	3	1	1	1	1	3	2	4	1	0	9	0	4	1	1	1				1
3083			0	38	3																														8														1
3088			0	67	3																														0	1	1				1
3090		6	0	74	1	321	5.35	1	0			0	0	0	1	1	0	1	1	1	1	4	1	0	0	0	0	1	3	1	1	4	1	11	2								1			1
3091			1	80	3																														2								1			1
3092			1	73	3																														2								1			1
3093			1	63	3																														2								1			1
3094			1	90	3																														2								1			1
3095			0	79	3																														2														1
3096		12	1	75	1	601	10.0167	0	1	1		2	0	3	3	6	1	0	0	0	0	0	0	1	1	0	2	0	0	1	1	2	1	14	2								1			1
3097		16	0	88	1	196	3.26667	1	0			0	0	0	0	0	0	0	0	0	1	1	0	1	1	1	3	2	3	1	1	8	0	3	2									1		1
3098		17	1	61	1	407	6.78333	0	1	1		3	0	0	0	0	0	1	0	1	1	3	1	1	0	0	1	1							2								1			1
3100			0	79	3																														1	1	1	1			1
3103			1	81	3																														0	1	1				1
3104			0	88	3																														0	1	1				1
3105		18	0	50	1	144	2.4	1	0			0	0	0	0	0	0	0	1	0	0	1	0	1	1	1	3	2	3	1	1	8	0	3	0					1	1
3106	358	18	0	30	1	284	4.73333	1	0			0	1	0	1	1	0	0	1	0	0	1	0	1	0	0	1	1	5	0	0	7	0	5	2								1			1
3107		12	0	84	1	180	3	1	0			0	0	1	0	1	0	0	1	0	1	2	1	1	1	1	3	2	3	1	0	8	0	5	1	1	1				1
3111			1	83	3																														0										1	1			1
3112			1	68	3							2	0																						9	1	1				1
3113			0	90	3																														2								1			1
3114	309	12	0	61	1	199	3.31667	1	0			0	0	3	3	6	1	0	1	0	1	2	1	1	1	1	3	2	5	0	0	10	0	8	2	1	1				1
3115		8	0	86	1	433	7.21667	0	0			0	0	0	3	3	1	1	1	0	1	3	1	1	0	0	1	0	4	1	1	5	1	11	2	1	1				1
3116			0	56	3																														0														1
3120			0	86	3																														2								1			1
3121		19	1	34	1	225	3.75	1	0			1	0	1	1	2	0	0	1	0	0	1	0	1	1	1	3	2	4	1	0	9	0	4	1	1	1	1			1
3122			1	62	3																														0	1			1		1
3123		16	1	63	1	290	4.83333	1	0			0	0	2	1	3	1	1	1	0	1	3	1	1	1	1	3	2	3	1	0	8	0	8	2										1	1	1
3124	306	19	1	75	1	351	5.85	1	0			0	0	1	1	2	0	0	0	0	1	1	0	1	1	1	3	2	5	0	0	10	0	3	0										1	1		1
3126		17	1	49	1	234	3.9	1	0			0	0	0	3	3	1	0	0	0	1	1	0	1	1	1	3	2	4	1	1	9	0	5	2								1			1
3128		17	1	72	1	197	3.28333	1	0			0	0	0	0	0	0	0	1	0	0	1	0	1	1	0	2	1	0	1	1	3	1	8	0	1			1		1
3131	335	15	0	53	1	264	4.4	1	0			0	0	1	0	1	0	1	0	0	1	2	1	1	1	1	3	2	4	1	0	9	0	4	1	1			1		1
3132			0	87	3																														1	1		1	1		1
3133		16	1	55	1	204	3.4	1	0			0	0	0	0	0	0	1	1	0	1	3	1	1	0	0	1	2	3	1	1	6	1	7	2								1			1
3134			1	76	3																														2								1			1
3135			1	82	3																														8								1			1
3136			0	72	3																														2								1			1
3137			1	87	3																														7												1
3138			0	76	3																														0														1
3140	394	18	0	65	1	261	4.35	1	0			0	0	0	0	0	0	0	1	0	1	2	1	1	1	1	3	2	3	1	1	8	0	4	2								1			1
3141			0	48	3																														2								1			1
3142		12	0	80	1	342	5.7	1	1	1		2	0	1	1	2	0	1	0	0	1	2	1	1	1	1	3								2								1			1
3143		14	1	28	1	147	2.45	1	0			1	0	3	2	5	1	0	1	0	0	1	0	1	1	1	3	2	3	1	1	8	0	8															1
3144	329	17	0	75	1	294	4.9	1	0			0	0	0	1	1	0	0	0	0	1	1	0	1	1	1	3	2	5	0	0	10	0	2	0	1		1			1								0
3145	307	12	1	65	1	392	6.53333	0	0			0	1	1	0	1	0	1	0	0	0	1	0	1	1	1	3	1	1	1	1	5	1	7	5										1	1
3147		12	0	61	1	312	5.2	1	0			0	0	0	0	0	0	1	1	0	1	3	1	1	1	0	2	2	3	1	1	7	0	6	5									1		1
3148			1	87	3																														6					1	1
3150		18	0	54	1	435	7.25	0	1	7		2	1	1	1	2	0	0	0	0	0	0	0	1	1	1	3	0	4	1	1	7	0	5	2							1	1			1
3151		12	0	54	1	250	4.16667	1	0			0	0	0	2	2	0	1	1	1	0	3	1	1	1	1	3	0	3	1	1	6	1	9	4	1	1	1	1				1			1	1		1
3152		17	0	46	1	292	4.86667	1	0			0	0	1	1	2	0	1	1	0	0	2	1	1	1	1	3	2	4	1	0	9	0	5	0														1
3153			0	70	3																														1					1	1
3154			1	60	3																														6					1	1
3155		22	1	93	1	353	5.88333	1	0			0	0	0	1	1	0	1	1	0	0	2	1	1	0	0	1	2	2	1	1	5	1	8	1										1	1			1
3157		10	0	79	1	415	6.91667	0	0			0	0	0	3	3	1	0	1	0	1	2	1	1	1	1	3	2	4	1	1	9	0	6	2	1			1			1				1			1
3158			0	74	3																														2	1	1					1				1
3159			1	83	3																														4												1
3160	318	23	0	68	1	256	4.26667	1	0			0	0	1	1	2	0	0	1	0	0	1	0	1	1	1	3	1	4	1	0	8	0	5	0	1		1			1
3161			0	64	3																														2							1	1			1
3163		13	1	77	1	420	7	0	1	5		1	0	0	2	2	0	0	1	0	1	2	1					2	3	1	1				2							1	1			1
3164			1	66	3																														8									1		1
3167			0	92	0						8																								2							1	1			1
3168	324	17	0	70	1	270	4.5	1	0			1	0	0	0	0	0	0	0	0	1	1	0	1	1	0	2	1	5	0	0	8	0	3	0					1	1
3169			0	47	3																														8							1	1	1		1
3170		12	0	79	1	395	6.58333	0	0			1	0	1	1	2	0	0	1	0	1	2	1	1	1	0	2	1	0	1	1	3	1	11	2							1	1			1
3171		17	1	54	1	205	3.41667	1	0			1	0	0	0	0	0	1	1	1	1	4	1	1	1	1	3	2	5	0	0	10	0	4	2							1	1			1
3172			1	45	3																														9									1		1
3173			1	78	3																														4												1
3174			0	66	3																														0					1	1
3175	315	20	1	76	1	259	4.31667	1	0			0	0	0	0	0	0	0	0	0	1	1	0	1	1	1	3	2	3	1	1	8	0	3	2							1	1			1
3176		14	0	84	1				1	8		0	0	0	0	0	0	0	0	0	0	0	0	0	0	0	0	0	0	0	0	0	1	10	0					1					1	1
3178			0	89	0						9		0																						0	1	1				1
3179		20	1	87	1	357	5.95	1	0			0	0	1	0	1	0	0	0	0	1	1	0	1	1	0	2	0	0	1	1	2	1	10	8								1			1
3182	340	16	0	70	1	358	5.96667	1	0			0	1	0	1	1	0	0	1	0	0	1	0	1	1	1	3	2	4	1	0	9	0	3	1	1			1	1	1
3185		12	1	72	1	209	3.48333	1	0			0	1	0	0	0	0	0	1	1	1	3	1	1	1	1	3	2	4	0	1	9	0	4	5										1	1			1
3186		8	0	92	1	357	5.95	1	1	10		2	0	0	0	0	0	1	0	1	1	3	1	1	1	0	2	0	0	1	1	2	1	11	2							1				1
3188		18	0	38	1	188	3.13333	1	0			0	0	0	0	0	0	0	1	0	1	2	1	1	1	1	3	2	5	0	0	10	0	2	2														1
3189		17	0	57	1	350	5.83333	1	0			0	0	2	1	3	1	1	1	0	0	2	1	1	1	1	3	2	1	1	1	6	1	9	0									1		1
3191			1	87	3																														2	1	1				1								1
3192		13	1	41	1	335	5.58333	1	0			0	1	0	0	0	0	1	1	0	1	3	1	1	1	1	3	0	4	1	1	7	0	6	7	1			1			1				1			1
3196			1	70	3																														1	1			1		1
3202	330	14	0	72	1	377	6.28333	0	0			0	0	0	3	3	1	1	1	0	1	3	1	1	1	1	3	2	5	0	0	10	0	6	1	1	1		1		1
3203			1	68	3																														0								1			1
3204		20	1	80	1	298	4.96667	1	0			0	0	2	3	5	1	1	1	0	1	3	1	1	1	1	3	2	5	0	0	10	0	8	2	1		1			1
3205		11	1	90	1	340	5.66667	1	0			0	1	1	1	2	0	0	1	0	1	2	1	1	1	1	3	2	3	1	1	8	0	6	2							1	1			1
3206	397	17	1	62	1	120	2	1	0			0	0	0	0	0	0	1	0	0	1	2	1	1	1	1	3	2	5	0	0	10	0	2	0	1	1		1		1
3208			0	85	3																														1	1	1				1
3209			1	68	3																														2									1		1
3210	310	16	0	70	1	245	4.08333	1	0			0	0	0	3	3	1	0	0	0	1	1	0	1	1	1	3	2	5	0	0	10	0	4	3					1	1
3212		16	0	77	1	381	6.35	0	1	1		2	0	0	0	0	0	0	1	0	1	2	1	1	1	1	3	1	5	0	0	9	0	3	2								1			1
3213		10	0	77	1	311	5.18333	1	0			0	0	0	0	0	0	0	0	0	1	1	0	1	1	1	3	0	5	0	0	8	0	3	2								1			1
3214			1	71	3																														2								1			1
3216		10	1	58	1	343	5.71667	1	1	1		2	0	0	0	0	0	1	1	1	0	3	1	1	1	1	3	1							2									1		1
3218		10	0	80	1	250	4.16667	1	0			0	0	0	1	1	0	0	0	0	1	1	0	1	1	1	3	1	1	1	1	5	1	7	6	1	1				1
3220		22	1	63	1	204	3.4	1	0			1	0	0	0	0	0	0	0	0	0	0	0	1	1	1	3	2	4	1	1	9	0	1	2	1	1				1
3221			1	50	3																														0														1
3222		15	0	62	1	234	3.9	1	0			1	0	3	3	6	1	0	1	0	0	1	0	1	1	1	3	2	4	1	0	9	0	8	0	1	1				1
3223		12	0	59	1	256	4.26667	1	1	2		0	0	0	0	0	0	0	0	0	0	0	0	1	1	0	2	1	5	0	0	8	0	2	1	1		1			1
3224	352	17	1	74	1	360	6	0	0			0	0	1	1	2	0	1	0	0	1	2	1	1	1	1	3	2	3	1	0	8	0	6	8					1	1
3225		14	1	51	1	230	3.83333	1	0			0	0	3	3	6	1	1	1	1	0	3	1	1	1	1	3	2	4	1	0	9	0	10	0									1		1
3226		12	1	64	1	211	3.51667	1	0			0	1	0	0	0	0	0	0	0	0	0	0	1	1	1	3	2	3	1	1	8	0	2	0	1			1		1
3227	316	20	0	31	1	225	3.75	1	0			0	0	0	3	3	1	1	1	0	0	2	1	1	1	1	3	2	5	0	0	10	0	5	1	1	1				1
3228		21	1	85	1	171	2.85	1	0			0	0	0	0	0	0	1	1	0	1	3	1	1	1	1	3	2	2	1	0	7	0	6	1					1	1
3229		15	1	26	1	165	2.75	1	0			0	0	0	0	0	0	1	0	0	0	1	0	1	1	0	2	2	5	0	0	9	0	2	0										1	1
3230		15	0	70	1	179	2.98333	1	1	5		0	0	0	0	0	0	1	1	0	1	3	1					2	4	1	1				0									1		1
3231		19	1	53	1	214	3.56667	1	0			0	0	0	1	1	0	0	0	0	0	0	0	1	1	1	3	1	4	1	1	8	0	3	0					1	1
3235			0	51	3																														1	1		1			1
3242			0	70	3																														0												1
3243	319	12	1	17	1	210	3.5	1	0			1	0	2	1	3	1	0	0	0	0	0	0	1	1	1	3	2	4	1	0	9	0	4	2								1			1
3244	387	17	1	57	1	133	2.21667	1	0			0	0	0	0	0	0	0	0	0	0	0	0	1	1	1	3	2	5	0	0	10	0	0	2					1	1
3245		15	0	80	1	211	3.51667	1	0			0	0	0	0	0	0	0	1	0	0	1	0	1	1	0	2	2	4	1	0	8	0	3	2								1			1
3246		14	0	55	1	425	7.08333	0	1	5		0	0	3	1	4	1	0	0	0	1	1	0	0	0	0	0	0	0	1	1	0	1	15	8										1	1
3247			0	85	3																														6										1	1
3249		16	1	67	1	168	2.8	1	0			0	0	0	1	1	0	0	0	0	0	0	0	1	1	1	3	2	4	1	1	9	0	2	1					1	1
3251		13	0	61	1	219	3.65	1	0			0	0	3	2	5	1	0	1	0	1	2	1	1	1	1	3	2	2	1	1	7	0	10	8								1			1			1
3254		14	1	52	1	180	3	1	0			0	0	0	0	0	0	1	0	0	1	2	1	1	1	0	2	2	5	0	0	9	0	3	1	1		1			1
3255	338	21	1	80	1	208	3.46667	1	0			0	1	0	0	0	0	0	1	0	1	2	1	1	1	1	3	2	5	0	0	10	0	2	0														1
3257			1	55	3																														0														1
3262		3	0	80	1	521	8.68333	0	1	1		2	0	0	3	3	1	1	0	0	1	2	1	0	1	0	1	1	1			3	1	12	8								1			1
3263			0	78	3																														8									1		1
3264		15	0	77	1	241	4.01667	1	0			0	0	0	0	0	0	0	1	0	0	1	0	1	1	1	3	2	4	1	0	9	0	2	0								1			1
3266			0	80	3																														0	1					1
3268			1	63	3																														2								1			1
3270			1	70	3																														1	1			1		1
3271	366	12	0	80	1	170	2.83333	1	0			0	0	0	0	0	0	1	1	0	0	2	1	1	1	1	3	2	5	0	0	10	0	2	1	1			1		1
3272			1	82	0						1	2	0																						1	1			1		1
3273			1	50	3																														1	1		1			1
3274			1	74	3																														0												1
3280			1	93	3																														0										1	1
3282			1	52	3																														5								1			1
3283	360	7	0	95	1	447	7.45	0	0			0	0	0	0	0	0	0	0	0	1	1	0	1	0	0	1	2	1	1	1	4	1	7	9								1			1
3284		17	0	46	1	207	3.45	1	1	5		0	0	0	0	0	0	0	0	0	1	1	0					1	5	0	0				2								1			1
3288			1	63	3																														2								1			1
3289			0	71	3																														2	1		1			1
3300		20	0	56	1	184	3.06667	1	0			0	0	0	0	0	0	0	0	0	0	0	0	1	1	1	3	2	5	0	0	10	0	0	1					1	1
3306		15	1	57	1	251	4.18333	1	0			0	0	0	0	0	0	0	0	1	0	1	0	1	1	1	3	2	5	0	0	10	0	1	2														1
3308		16	1	73	1	198	3.3	1	0			1	0	0	0	0	0	0	1	0	1	2	1	1	1	0	2	1	4	1	1	7	0	5	8									1		1
3309		16	1	35	1	235	3.91667	1	0			1	0	2	1	3	1	0	0	0	0	0	0	1	1	1	3	2	3	1	1	8	0	5	2								1			1
3310		21	1	63	1	168	2.8	1	0			0	0	0	1	1	0	0	1	0	1	2	1	1	1	0	2	2	5	0	0	9	0	4	0												1
3312		15	1	66	0						1	2	0																						1														1
3313		15	1	65	1	337	5.61667	1	0			0	0	3	0	3	1	0	0	0	0	0	0	0	0	0	0	2	4	1	0	6	1	7	0													1
3314		17	0	68	1	184	3.06667	1	0			0	0	1	1	2	0	0	1	0	1	2	1	1	1	0	2	2	4	1	1	8	0	6	8														1
3316		21	1	52	1	185	3.08333	1	0			0	0	3	2	5	1	0	1	0	0	1	0	1	1	1	3	2	5	0	0	10	0	6	1	1		1			1
3317			1	56	3																														1	1			1		1
3322		12	0	56	1	204	3.4	1	0			0	0	0	0	0	0	0	0	0	1	1	0	1	1	1	3	2	2	1	1	7	0	4	0													1
3323			1	89	3																														2								1			1
3324		8	1	88	1	338	5.63333	1	0			0	0	0	0	0	0	1	0	0	1	2	1	1	0	0	1	1	3	1	1	5	1	7	2								1			1
3325		11	0	74	1	259	4.31667	1	0			1	0	0	0	0	0	0	1	0	1	2	1	1	1	1	3	2	4	1	1	9	0	3	2								1			1
3326		13	1	85	1	309	5.15	1	0			1	0	0	0	0	0	1	1	0	1	3	1	1	1	0	2	0	0	1	1	2	1	11	2								1			1
3327		13	1	73	1	513	8.55	0	0			0	0	2	3	5	1	0	0	0	0	0	0	1	1	1	3	2	4	1	0	9	0	6	2								1			1
3328			1	53	3																														0													1
3329	321	16	0	45	1	225	3.75	1	0			0	1	0	0	0	0	0	0	0	0	0	0	1	1	1	3	2	3	1	1	8	0	2	2								1			1
3330	336	18	1	64	1	258	4.3	1	0			0	0	1	1	2	0	1	0	1	0	2	1	1	1	1	3	2	4	1	1	9	0	5	1	1			1		1
3333		18	0	36	1	191	3.18333	1	0			0	0	0	0	0	0	1	0	0	0	1	0	1	1	1	3	2	5	0	0	10	0	1	8														1
3335		8	1	63	1	594	9.9	0	0			0	0	2	3	5	1	1	1	0	1	3	1	1	1	1	3	1	1	1	1	5	1	13	5										1	1
3337		21	1	86	1	241	4.01667	1	0			0	0	0	0	0	0	1	0	0	0	1	0	1	0	0	1	2	2	1	1	5	1	6	2	1	1				1
3338		16	0	33	1	200	3.33333	1	0			1	0	1	1	2	0	0	0	0	0	0	0	1	1	1	3	2	4	1	0	9	0	3	0					1	1								1
3347		8	1	76	1	308	5.13333	1	0			0	0	2	1	3	1	0	1	0	1	2	1	1	1	0	2	0	3	1	1	5	1	10	0	1			1		1
3348			0	71	3																														0	1			1		1
3349			0	61	3																														1	1			1		1
3350		8	0	61	1	290	4.83333	1	1	1		2	0	0	3	3	1	0	1	0	1	2	1	0	0	0	0	2	0	1	1	2	1	13	0										1	1
3353			1	89	0						1	2	0																						1	1	1				1
3354	371	15	0	41	1	253	4.21667	1	0			0	0	0	0	0	0	1	1	0	0	2	1	1	1	1	3	2	4	1	0	9	0	3	0	1	1				1								0
3355	348	17	0	69	1	189	3.15	1	0			0	0	0	0	0	0	0	0	0	1	1	0	1	1	1	3	2	3	1	0	8	0	3	2	1			1		1
3360		19	1	83	1	268	4.46667	1	1	4		0	0	0	0	0	0	0	0	0	0	0	0					2	3	1	1				2	1	1				1
3361		7	0	87	1	489	8.15	0	1	1		2	0	1	0	1	0	0	0	0	1	1	0	1	0	0	1	0	2	1	1	3	1	9	2	1			1		1
3362			0	71	3																														6													1
3363		12	1	60	1	420	7	0	1	1		2	0	0	1	1	0	0	1	0	1	2	1	1	1	1	3																		1	1
3364		11	1	65	1	542	9.03333	0	1	1		2	1	1	1	2	0	1	1	0	1	3	1	1	1	1	3	2	2	1	1	7	0	8	2								1			1
3365		15	1	75	1	353	5.88333	1	0			1	0	0	0	0	0	1	0	0	1	2	1	1	1	0	2	0	0	1	1	2	1	10	2								1			1
3366		15	0	74	1	396	6.6	0	0			1	0	3	3	6	1	0	1	0	0	1	0	1	1	0	2	2	4	1	0	8	0	9	2	1					1
3368		22	1	57	1	148	2.46667	1	0			0	0	0	0	0	0	0	0	0	1	1	0	1	1	1	3	2	3	1	1	8	0	3	1	1	1				1
3370		18	0	71	1	250	4.16667	1	0			0	0	0	0	0	0	0	0	0	0	0	0	1	1	1	3	2	5	0	0	10	0	0	1	1					1
3371			1	67	3																														2														1
3372		8	1	60	1	259	4.31667	1	1	10		0	0	3	2	5	1	0	1	0	1	2	1												5								1			1
3376	345	20	1	76	1	256	4.26667	1	0			0	0	0	0	0	0	1	0	0	0	1	0	1	1	1	3	2	3	1	1	8	0	3	0					1	1
3378	391	16	1	58	1	233	3.88333	1	0			1	1	3	3	6	1	1	1	0	0	2	1	1	1	1	3	2	3	1	1	8	0	10	1	1	1				1
3379		13	0	60	1	257	4.28333	1	0			1	1	1	1	2	0	1	1	0	0	2	1	1	1	1	3	2	4	1	0	9	0	5	1	1	1				1
3380		5	1	81	0						1	2	1					1	1	0	1	3	1	1	1	0	2	0							1	1	1				1
3383	313	20	0	67	1	259	4.31667	1	0			0	0	0	0	0	0	1	1	1	0	3	1	1	1	1	3	2	5	0	0	10	0	3	0														1
3388		13	0	95	1	555	9.25	0	1	6		0	0	0	2	2	0	0	0	0	1	1	0	1	1	0	2	0	0	1	1	2	1	11										1		1
3390		16	1	28	1	150	2.5	1	0			0	0	1	1	2	0	1	1	0	0	2	1	1	1	1	3	2	5	0	0	10	0	4	1	1			1		1
3391			0	68	3																														6														1
3392		10	1	66	1	254	4.23333	1	0			0	0	0	3	3	1	0	1	0	1	2	1	1	1	1	3	2	2	1	1	7	0	8	2	1			1		1
3393		15	0	73	1	212	3.53333	1	0			0	0	0	0	0	0	0	1	0	1	2	1	1	1	1	3	2	4	1	1	9	0	3	2									1		1
3395		14	1	25	1	201	3.35	1	0			0	0	0	0	0	0	0	0	0	0	0	0	1	1	1	3	2	4	1	1	9	0	1	3	1			1		1
3396		17	1	89	1	284	4.73333	1	0			0	0	0	0	0	0	0	0	0	0	0	0	1	1	1	3	2	4	1	0	9	0	1	2	1	1				1
3397		12	0	73	1	406	6.76667	0	1	1		2	0	3	2	5	1	0	1	0	0	1	0	1	1	1	3	1	5	0	0	9	0	7	6	1			1		1
3398		14	0	94	1	347	5.78333	1	1	4		0	1	0	0	0	0	0	0	0	0	0	0					2	0						0														1
3399		8	0	83	3							1	0																						2	1							1			1
3400		16	1	85	1	582	9.7	0	0			0	1	0	1	1	0	0	1	0	1	2	1	1	0	0	1	0	4	1	0	5	1	8	2	1	1					1				1
3403	365	18	1	67	1	152	2.53333	1	0			0	0	0	0	0	0	1	0	0	0	1	0	1	1	0	2	2	5	0	0	9	0	2	1					1	1
3405		17	1	56	1	282	4.7	1	0			0	0	0	2	2	0	0	0	1	1	2	1	1	1	1	3	2	4	1	1	9	0	5	6														1
3407		13	0	85	1	357	5.95	1	0			1	0	0	3	3	1	1	0	0	1	2	1	1	1	1	3	0	5	0	0	8	0	7	1	1		1							1	1
3408			0	47	3																														9	1	1				1
3409		9	0	71	1	266	4.43333	1	0			0	1	0	0	0	0	1	1	0	1	3	1	1	1	0	2	2	4	1	0	8	0	5	2							1				1
3410		14	0	70	1	205	3.41667	1	0			0	0	0	0	0	0	1	0	0	0	1	0	1	1	1	3	2	4	1	0	9	0	2	9							1	1			1
3411		4	1	84	1				1	1		2	1	0	0	0	0	0	0	0	0	0	0	1	1	1	3	1	0	1	1	4	1	6	9	1		1			1
3412		13	0	56	1	148	2.46667	1	0			0	0	0	1	1	0	1	0	0	0	1	0	1	1	1	3	2	5	0	0	10	0	2	9	1	1				1
3413		15	0	92	1	231	3.85	1	0			0	0	0	0	0	0	0	0	0	0	0	0	0	0	0	0	0	1	1	1	1	1	9	9	1	1				1
3414		10	1	67	1	305	5.08333	1	0			1	0	2	0	2	0	0	0	1	1	2	1	1	0	0	1	0	1	1	1	2	1	12	9							1				1			1
3415		17	0	90	1	426	7.1	0	0			0	0	2	3	5	1	0	1	0	1	2	1	1	1	0	2	2	3	1	1	7	0	10	2							1				1
3418		14	0	49	1	179	2.98333	1	0			0	0	3	1	4	1	1	1	0	1	3	1	1	1	1	3	2	4	1	0	9	0	8	6	1					1
3424			1	60	3																														2							1				1
3427		12	0	78	1	377	6.28333	0	0			1	0	2	3	5	1	1	1	1	0	3	1	1	1	0	2	1	4	1	1	7	0	11	2							1				1
3428		6	0	76	1	293	4.88333	1	1	1		2	0	0	0	0	0	0	0	0	1	1	0	1	1	0	2								2							1				1
3430			1	23	0						8	0																																					1
3432			0	45	3																														7							1				1
3433		5	1	76	1	228	3.8	1	1	1		2	0	0	1	1	0	1	1	1	1	4	1	1	1	0	2								4	1					1
3437	327	17	1	83	1	227	3.78333	1	0			0	0	0	0	0	0	1	0	1	1	3	1	1	1	0	2	2	1	1	1	5	1	8	1	1	1				1
3440	334	15	0	57	1	174	2.9	1	0			0	0	0	0	0	0	0	0	0	1	1	0	1	1	1	3	1	5	0	0	9	0	2	0														1
3441			1	59	3							0	0																							1		1			1
3442			1	85	3																														9	1	1				1
3444		16	0	75	1	354	5.9	1	0			1	0	0	0	0	0	0	0	0	0	0	0	1	1	0	2	2	2	1	1	6	1	4	1	1			1		1
3445		15	0	74	1	386	6.43333	0	0			1	0	0	1	1	0	1	0	0	0	1	0	1	0	0	1	2	3	1	1	6	1	6	9	1	1				1
3449		13	0	85	1	256	4.26667	1	0			0	0	0	0	0	0	0	1	0	0	1	0	1	1	1	3	2	0	1	1	5	1	6	1	1	1				1
3451			1	63	3																														9	1		1			1
3452	342	8	1	80	1	476	7.93333	0	0			1	0	0	0	0	0	1	0	0	0	1	0	1	1	1	3	2	3	1	1	8	0	3	1	1	1	1			1
3460		6	1	85	1	398	6.63333	0	0			1	0	0	0	0	0	1	0	1	1	3	1	0	0	0	0	1	2	1	1	3	1	10	1	1		1	1		1
3461		17	1	55	1	332	5.53333	1	0			0	0	0	1	1	0	1	1	1	0	3	1	1	1	1	3	2	4	1	0	9	0	5	6														1
3463			1	53	3																														1	1		1			1
3464			0	85	3																														1	1		1			1
3465		17	0	87	1	230	3.83333	1	0			0	0	3	2	5	1	0	1	1	1	3	1	1	1	1	3	2	3	1	1	8	0	10	2							1				1
3469		14	0	57	1	228	3.8	1	0			0	0	0	0	0	0	0	0	0	0	0	0	1	1	1	3	1	4	1	0	8	0	2	0	1		1			1
3471	433	19	1	63	1	169	2.81667	1	0			0	1	1	0	1	0	1	1	1	1	4	1	1	1	1	3	2	5	0	0	10	0	5	0										1	1
3472	332	16	1	77	1	184	3.06667	1	0			0	0	0	0	0	0	1	0	1	0	2	1	1	1	1	3	2	5	0	0	10	0	2	1	1		1			1
3473	356	19	0	58	1	211	3.51667	1	0			0	0	0	0	0	0	0	1	0	0	1	0	1	1	1	3	2	5	0	0	10	0	1	6					1	1
3474		16	1	65	1	156	2.6	1	0			0	0	0	1	1	0	1	1	0	0	2	1	1	1	0	2	1	2	1	1	5	1	8	0													1
3475		16	1	63	1	153	2.55	1	0			0	0	0	0	0	0	1	0	0	0	1	0	1	1	1	3	2	4	1	1	9	0	2	0	1			1		1
3476		5	0	83	1	229	3.81667	1	0			0	0	0	0	0	0	1	0	0	0	1	0	1	1	1	3	2	2	1	1	7	0	4	0													1
3477		13	1	49	1	149	2.48333	1	0			0	0	2	2	4	1	1	1	1	1	4	1	1	1	1	3	2	3	1	0	8	0	10	0													1
3478		15	0	61	1	252	4.2	1	0			0	0	0	0	0	0	0	0	0	1	1	0	1	1	0	2	1	2	1	1	5	1	6	0	1		1			1
3479		16	0	87	1	174	2.9	1	0			0	0	0	3	3	1	0	0	0	1	1	0	0	1	0	1	2	3	1	1	6	1	8	2							1				1
3481		16	1	63	1	324	5.4	1	0			0	0	0	0	0	0	0	1	1	1	3	1	1	1	0	2	1	4	1	0	7	0	6	0										1	1
3488		12	0	63	1	361	6.01667	0	0			0	0	0	2	2	0	1	1	0	1	3	1	1	1	1	3	2	3	1	0	8	0	7	3														1
3489			1	15	3																														0														1
3491		12	1	55	1	190	3.16667	1	0			0	0	0	0	0	0	1	1	0	1	3	1	1	1	1	3	2	4	1	0	9	0	4	2														1
3493		16	0	32	1	220	3.66667	1	0			0	0	3	3	6	1	0	1	0	0	1	0	1	1	1	3	2	5	0	0	10	0	7	7														1
3494		12	1	43	1	213	3.55	1	0			0	0	0	2	2	0	0	0	0	1	1	0	1	1	1	3	1	4	1	0	8	0	5	7												1
3498			1	80	1	402	6.7	0	0			0	0	0	0	0	0	1	1	1	1	4	1	1	0	0	1	2	3	1	1	6	1	8	2							1				1
3499		13	1	48	1	195	3.25	1	1	5		0	0	0	0	0	0	1	0	0	1	2	1	0	0	0	0	1	1	1	1	2	1	10	2								1			1
3501	341	15	0	81	1	264	4.4	1	0			1	0	0	1	1	0	1	0	0	1	2	1	1	1	0	2	1	0	1	1	3	1	10	8	1		1			1								0
3503		17	0	69	1	189	3.15	1	0			0	1	0	0	0	0	1	1	1	1	4	1	1	0	1	2	1	4	0	1	7	0	7	0													1
3504		18	1	58	1	252	4.2	1	0			1	0	0	0	0	0	1	1	1	0	3	1	1	1	1	3	2	4	1	0	9	0	4	2							1				1
3505		12	0	84	1	215	3.58333	1	0			0	0	3	0	3	1	0	0	0	1	1	0	1	1	1	3	1	3	1	1	7	0	7	2							1				1
3506			1	48	3																														2							1				1
3507			0	90	3																														2							1				1
3508	364	18	1	69	1	196	3.26667	1	0			1	0	0	0	0	0	1	1	1	1	4	1	1	1	1	3	2	3	1	0	8	0	6	2							1				1
3511		13	1	44	1	260	4.33333	1	0			0	0	1	1	2	0	1	0	0	1	2	1	1	1	0	2	0	0	1	1	2	1	12	2							1				1
3512		8	0	66	1	327	5.45	1	0			0	0	0	1	1	0	0	0	0	1	1	0	1	1	1	3	0	5	0	0	8	0	4	1	1	1				1
3513		16	1	51	1				1	1		3	0	1	3	4	1	0	1	0	0	1	0	1											2							1				1
3515			1	69	3																														2							1				1
3517		6	1	82	1	362	6.03333	0	0			1	1	0	0	0	0	0	1	0	1	2	1	1	0	0	1	1	2	1	1	4	1	8	7							1				1
3518		10	1	90	1	359	5.98333	0	0			0	0	1	3	4	1	0	1	0	1	2	1	1	1	0	2	1	3	1	1	6	1	10	2							1				1
3521		7	1	84	1	342	5.7	1	1	1		3	0	0	0	0	0	0	0	0	1	1	0	1	0	0	1	0	0	1	1	1	1	10	2							1				1
3522	331	13	1	57	1	244	4.06667	1	0			1	0	0	1	1	0	1	1	0	0	2	1	1	1	1	3	2	4	1	0	9	0	4	9										1	1
3524			1	47	3																															1		1			1
3526	339	11	1	76	1	304	5.06667	1	0			0	0	1	0	1	0	1	1	1	0	3	1	1	1	0	2	2	4	1	1	8	0	6	6	1			1		1
3529			0	50	3																														1					1	1
3531			0	77	3																														0														1
3533			1	70	3																														0	1			1		1
3534		14	1	27	1	251	4.18333	1	0			0	0	0	0	0	0	0	0	0	0	0	0	1	1	1	3	1	5	0	0	9	0	1	7														1
3535	351	12	0	70	1	282	4.7	1	0			1	0	3	1	4	1	1	1	0	1	3	1	1	1	1	3	2	3	1	1	8	0	9	1	1	1				1
3536		5	1	77	1	360	6	0	1	1		2	0	0	1	1	0	1	1	0	1	3	1	1	1	0	2	2							1														1
3537		17	0	73	1	204	3.4	1	0			0	0	0	0	0	0	0	0	0	0	0	0	1	1	1	3	2	3	1	1	8	0	2	0	1			1		1
3538		30	0	64	1	178	2.96667	1	0			1	0	0	0	0	0	0	0	1	1	2	1	1	1	1	3	2	5	0	0	10	0	2	0	1	1				1
3539		18	1	69	1	303	5.05	1	0			1	0	0	0	0	0	1	0	0	1	2	1	1	1	1	3	2	3	1	0	8	0	4	1	1			1		1
3542		15	1	67	1	510	8.5	0	1	1		2	0	3	0	3	1	0	1	1	1	3	1	1	0	0	1	0	0	1	1	1	1	15	8							1				1
3543		20	1	51	1	184	3.06667	1	0			1	0	0	0	0	0	1	0	0	1	2	1	1	1	1	3	2	5	0	0	10	0	2	2							1				1
3544		5	1	83	1	424	7.06667	0	1	1		2	0	0	0	0	0	0	0	0	1	1	0	1	0	0	1	0							2							1				1
3549		15	0	84	1	340	5.66667	1	0			1	0	0	0	0	0	0	0	0	1	1	0	1	1	1	3	0	3	1	1	6	1	5	2							1				1
3550		13	0	86	1	373	6.21667	0	1	10		1	0	0	1	1	0	1	1	0	0	2	1					0							2							1				1
3551		13	0	27	1	187	3.11667	1	0			0	0	1	1	2	0	0	0	0	0	0	0	1	1	1	3	2	5	0	0	10	0	2	2							1				1
3552	363	8	0	86	1	254	4.23333	1	0			0	0	0	0	0	0	0	0	0	1	1	0	1	1	1	3	1	0	1	1	4	1	7	2							1				1
3553		13	1	65	1	311	5.18333	1	0			1	0	0	0	0	0	1	0	0	1	2	1	1	0	1	2	2	2	1	1	6	1	6	3														1
3554			1	59	3																														0													1
3555		18	1	80	1	197	3.28333	1	0			0	0	0	0	0	0	0	0	0	1	1	0	1	1	0	2	2	5	0	0	9	0	2	1	1			1		1
3560	350	15	0	68	1	228	3.8	1	0			1	1	0	0	0	0	0	0	0	1	1	0	1	1	1	3	2	4	1	0	9	0	2	1	1	1				1
3563			0	96	0						4	0	0																							1	1		1		1
3564		8	1	80	1	320	5.33333	1	1	1		2	0	0	1	1	0	1	1	1	1	4	1	1	1	0	2	1							3														1
3565		11	1	77	1	265	4.41667	1	0			0	0	0	0	0	0	0	1	0	1	2	1	1	0	0	1	2	5	0	0	8	0	4	3														1
3568		8	0	68	1	367	6.11667	0	0			1	0	3	3	6	1	1	1	0	1	3	1	0	0	1	1	1	3	1	1	5	1	14	1	1		1			1
3574		19	1	91	1	272	4.53333	1	1	10		0	0	0	0	0	0	1	0	0	0	1	0					2	5	0	0					1			1		1
3575		20	1	78	1	328	5.46667	1	0			0	0	0	0	0	0	1	0	1	0	2	1	1	1	1	3	0	3	1	1	6	1	6	0														1
3577	367	15	1	54	1	173	2.88333	1	0			0	0	0	0	0	0	1	0	0	0	1	0	1	1	1	3	2	4	1	1	9	0	2	5	1		1			1								0
3579		12	0	82	1	589	9.81667	0	0			0	1	0	0	0	0	0	1	0	0	1	0	1	1	1	3	2	3	1	1	8	0	3	2							1				1
3582			0	68	3																														2													1
3584		16	0	80	1				1	3		0	0	1	0	1	0	0	1	0	0	1	0	1	1	1	3	2	4	1	1	9	0	3	2														1
3585		19	0	50	1	212	3.53333	1	0			0	0	0	0	0	0	0	0	0	0	0	0	1	1	1	3	2	5	0	0	10	0	0	1	1		1			1
3587		13	1	68	1	267	4.45	1	0			0	0	0	0	0	0	1	1	0	0	2	1	1	1	1	3	1	4	1	0	8	0	4										1		1
3590		15	0	74	1	249	4.15	1	0			0	0	0	0	0	0	1	0	0	1	2	1	1	1	1	3	2	3	1	0	8	0	4	2							1				1
3593		6	0	82	1	354	5.9	1	0			1	1	0	0	0	0	0	1	0	1	2	1	1	0	0	1	0	3	0	0	4	1	8	2							1				1
3596		12	0	90	1	535	8.91667	0	0			1	0	0	0	0	0	0	1	0	1	2	1	1	1	0	2	1	3	1	1	6	1	6		1					1
3600			1	76	3																														2							1				1
3601		12	1	76	1	304	5.06667	1	0			0	1	0	1	1	0	0	0	0	1	1	0	1	0	1	2	2	1	1	1	5	1	7	2							1				1
3602	395	17	0	42	1	252	4.2	1	0			0	1	2	2	4	1	0	1	0	0	1	0	0	1	1	2	2	4	1	0	8	0	7	2							1				1
3605			0	74	3																														2							1				1
3607		10	0	66	1	430	7.16667	0	1	1		2	0	1	1	2	0	0	0	0	1	1	0	1	1	1	3	1	4	1	1	8	0	5	2							1				1
3608			1	67	1	245	4.08333	1	0			0	0	1	1	2	0	1	1	0	1	3	1	1	1	0	2	2	4	0	1	8	0	7	0														1
3609	403	13	1	80	1	193	3.21667	1	0			0	0	0	0	0	0	0	1	0	1	2	1	1	1	1	3	2	5	0	0	10	0	2	2							1				1
3610		12	1	72	1	177	2.95	1	0			0	0	0	0	0	0	0	0	0	0	0	0	1	1	0	2	2	2	1	0	6	1	4	2							1				1
3612			1	80	3																														0	1			1		1
3613	343	5	1	62	1	518	8.63333	0	0			1	0	0	0	0	0	0	1	0	1	2	1	1	1	0	2	1	3	1	1	6	1	6	0	1	1						1			1
3614		12	0	74	1	246	4.1	1	0			1	0	3	3	6	1	0	1	0	1	2	1	1	1	1	3	0	3	1	1	6	1	12	0														1
3616	344	25	1	68	1	175	2.91667	1	0			0	0	0	0	0	0	0	0	0	1	1	0	1	1	1	3	2	5	0	0	10	0	1	6									1		1			0
3617		18	0	78	1	162	2.7	1	0			0	0	0	0	0	0	0	1	0	0	1	0	1	1	1	3	1	2	1	1	6	1	5	3					1	1
3618		10	1	64	1	247	4.11667	1	0			0	0	3	3	6	1	1	0	1	1	3	1	1	1	1	3	2	5	0	0	10	0	9	1														1
3621		10	0	82	1	314	5.23333	1	0			1	0	2	2	4	1	0	1	0	1	2	1	1	1	0	2	2	5	0	0	9	0	7	1	1			1		1
3622			0	40	3																														1	1		1			1
3623			1	49	3																																							1		1
3625		14	0	90	1	126	2.1	1	0			0	0	0	0	0	0	0	1	0	1	2	1	1	1	1	3	2	0	0	0	5	1	7	2							1				1
3631		10	1	79	1	365	6.08333	0	0			0	0	0	0	0	0	0	0	0	1	1	0	1	1	1	3	0	3	1	1	6	1	5	2							1				1
3633	388	18	1	53	1	179	2.98333	1	0			0	0	2	3	5	1	1	1	0	1	3	1	1	1	0	2	2	5	0	0	9	0	9	2							1				1
3635		11	0	73	1	293	4.88333	1	0			0	0	0	0	0	0	0	0	0	1	1	0	1	0	0	1	1	2	1	1	4	1	7	2							1				1
3636			0	49	3																														2							1				1
3638		20	1	75	1	261	4.35	1	0			0	0	0	1	1	0	0	1	0	1	2	1	1	1	1	3	2	4	1	1	9	0	4	2	1	1				1
3639		18	0	83	1	348	5.8	1	0			1	0	2	2	4	1	0	0	0	1	1	0	1	1	1	3	1	4	1	0	8	0	7	1					1	1
3641		16	0	65	1	298	4.96667	1	0			0	0	0	0	0	0	0	1	0	0	1	0	1	1	1	3	2	5	0	0	10	0	1	0	1			1		1
3642		17	1	77	1	297	4.95	1	1	1		2	0	3	3	6	1	0	1	0	0	1	0	1	1	1	3	2	0	1	1	5	1	12	0					1	1
3644			0	84	3																														1	1	1				1
3645			0	72	3																														2	1					1
3649		22	0	56	1	260	4.33333	1	0			0	0	1	1	2	0	0	1	0	1	2	1	1	1	1	3	2	4	1	1	9	0	5	1	1		1			1
3650		16	1	39	1	193	3.21667	1	0			0	0	0	0	0	0	1	1	1	0	3	1	1	1	1	3	2	5	0	0	10	0	3	1	1	1				1
3652	398	17	0	31	1	278	4.63333	1	0			0	0	0	0	0	0	0	1	1	0	2	1	1	1	1	3	2	4	1	0	9	0	3	1	1		1			1
3653			0	47	3																														1	1			1		1
3654	354	10	0	83	1	250	4.16667	1	0			0	0	0	0	0	0	0	1	0	0	1	0	1	1	1	3	2	3	1	0	8	0	3	1	1	1				1
3655		13	1	49	1	281	4.68333	1	0			1	0	0	0	0	0	0	0	0	1	1	0	1	1	0	2	1	5	0	0	8	0	3	1	1	1				1
3657			0	57	3																														8													1
3658		15	1	23	1	244	4.06667	1	0			1	0	2	1	3	1	0	1	0	0	1	0	1	1	0	2	2	4	1	1	8	0	6															1
3662		17	1	90	1	181	3.01667	1	0			0	0	0	0	0	0	0	0	0	0	0	0	1	1	0	2	2	4	1	1	8	0	2	7	1	1				1
3663			0	58	3																														0									1		1
3665		10	1	55	1	207	3.45	1	0			1	0	0	0	0	0	0	0	1	1	2	1	1	1	1	3	1	5	0	0	9	0	3	2							1				1
3667	377	26	1	79	1	221	3.68333	1	0			0	0	0	0	0	0	0	1	0	1	2	1	1	1	1	3	2	4	1	0	9	0	3	1	1			1		1
3668	374	16	1	67	1	158	2.63333	1	0			0	0	0	0	0	0	0	0	0	1	1	0	1	1	1	3	2	2	1	1	7	0	4	1	1	1				1
3669		21	1	65	1	239	3.98333	1	0			0	1	0	0	0	0	0	0	1	1	2	1	1	1	1	3	2	2	1	1	7	0	5	1	1		1			1
3670		14	0	85	1	427	7.11667	0	0			0	0	0	0	0	0	0	0	0	1	1	0	1	0	0	1	0	0	1	1	1	1	10	1	1	1				1
3671		15	1	68	1	432	7.2	0	0			0	0	0	0	0	0	0	1	0	0	1	0	1	1	1	3	2	2	1	1	7	0	4	1	1			1		1
3672			1	46	3																														1								1			1
3673		21	0	69	1	130	2.16667	1	0			0	0	0	0	0	0	0	0	1	0	1	0	1	1	1	3	1	5	0	0	9	0	2	0										1	1
3675		16	1	55	1	143	2.38333	1	0			0	1	0	0	0	0	1	0	0	0	1	0	1	1	1	3	2	4	1	0	9	0	2	5														1
3676		3	1	79	1	632	10.5333	0	0			1	1	3	3	6	1	0	1	0	1	2	1	0	0	0	0	2	2	0	1	4	1	14	2							1				1
3680		16	1	44	1	168	2.8	1	0			0	1	0	0	0	0	0	0	0	1	1	0	1	1	1	3	2	4	1	0	9	0	2	3	1		1	1		1
3682		13	1	36	1	290	4.83333	1	0			1	0	0	0	0	0	1	0	0	0	1	0	0	1	1	2	2	4	1	1	8	0	3	7							1				1
3684	418	13	1	49	1	201	3.35	1	0			0	0	0	0	0	0	0	1	0	0	1	0	1	1	1	3	2	2	1	1	7	0	4	2							1				1
3686		18	1	52	1	127	2.11667	1	0			0	0	0	0	0	0	1	0	0	1	2	1	1	1	1	3	2	3	1	1	8	0	4	2							1				1
3687		14	1	91	1	558	9.3	0	1	1		2	0	0	1	1	0	1	1	0	1	3	1	1	1	0	2	0	4	1	1	6	1	8	2							1				1
3688		16	1	22	1	118	1.96667	1	0			0	0	1	1	2	0	1	1	1	0	3	1	1	1	1	3	2	4	1	1	9	0	6															1
3689		12	0	67	1	206	3.43333	1	0			1	0	0	0	0	0	1	1	0	1	3	1	1	1	0	2	0	2	1	1	4	1	9	5							1				1
3690		11	0	59	1	279	4.65	1	0			1	0	0	2	2	0	0	1	0	0	1	0	0	1	0	1	0	1	1	1	2	1	11	8							1				1
3692		14	0	52	1	149	2.48333	1	0			0	0	0	0	0	0	1	1	0	1	3	1	1	1	1	3	2	5	0	0	10	0	3		1					1
3693	357	18	0	70	1	364	6.06667	0	0			1	0	3	1	4	1	0	1	0	1	2	1	1	1	1	3	1	3	1	1	7	0	9	0	1	1				1
3694			0	82	3																														2							1				1
3695			1	80	3																														1					1	1
3696		16	0	60	0						1	2	0																						1					1	1
3699			0	84	3																														1	1	1				1
3701		9	1	88	1	496	8.26667	0	1	1		2	0	0	0	0	0	1	1	0	1	3	1	1	0	0	1	1	3			5	1	8	1	1	1				1
3709			1	63	3																															1					1
3712		8	0	62	1	306	5.1	1	1	1		2	0	0	3	3	1	1	1	0	0	2	1	1	1	0	2	1	4	1	0	7	0	8	0	1					1
3716		12	1	20	1	200	3.33333	1	0			0	0	1	1	2	0	1	0	0	0	1	0	1	1	0	2	1	5	0	0	8	0	5	8							1				1
3717		6	0	86	1	731	12.1833	0	1	1		2	0	0	0	0	0	0	0	0	0	0	0	0	0	1	1	0	0	1	1	1	1	9	2							1				1
3719		15	1	42	1	158	2.63333	1	0			0	0	0	1	1	0	0	0	0	0	0	0	1	1	1	3	2	5	0	0	10	0	1	8							1				1
3723		11	1	74	1	338	5.63333	1	0			1	0	0	0	0	0	0	0	0	1	1	0	1	0	0	1	1	4	1	1	6	1	5	0								1			1
3728	382	14	1	83	1	149	2.48333	1	0			0	0	0	0	0	0	0	1	1	1	3	1	1	1	1	3	2	2	1	1	7	0	6	1	1		1			1								0
3731		8	0	89	1	270	4.5	1	0			1	0	0	0	0	0	0	0	0	1	1	0	1	1	0	2	1	5	0	0	8	0	3	1	1	1				1
3733		6	1	87	3							1	0																						1	1	1				1
3735		8	0	64	1	380	6.33333	0	1	1		2	0	0	1	1	0	0	1	0	0	1	0	1	1	0	2	0	0	1	1	2	1	10	0	1		1			1
3736			1	66	3																																								1	1
3738	389	14	0	47	1	139	2.31667	1	0			0	0	0	0	0	0	0	1	0	0	1	0	1	1	1	3	2	5	0	0	10	0	1	3					1	1
3739	432	17	1	52	1	168	2.8	1	0			0	0	1	0	1	0	1	1	1	1	4	1	1	1	1	3	2	5	0	0	10	0	5	8														1
3740			1	65	3																														0								1			1			1
3741		14	1	83	1	420	7	0	0			0	0	0	0	0	0	1	0	1	1	3	1	1	1	1	3	2	4	1	0	9	0	4	1	1	1				1
3744		12	1	79	1	166	2.76667	1	0			1	0	0	0	0	0	0	0	0	1	1	0	1	1	1	3	2	4	1	1	9	0	2	2									1		1
3745		15	1	47	1	296	4.93333	1	0			1	0	0	0	0	0	0	0	0	1	1	0	1	1	1	3	1	5	0	0	9	0	2	1	1		1			1
3746			1	71	3																														1	1	1	1	1		1
3747		4	0	86	1	456	7.6	0	1	1		2	0	3	3	6	1	0	0	0	0	0	0	1	0	0	1	0	2	1	1	3	1	13	1	1	1				1
3752	353	14	0	54	1	246	4.1	1	0			0	0	1	1	2	0	1	1	1	1	4	1	1	1	1	3	2	4	1	0	9	0	7	0														1
3753	385	13	1	60	1	185	3.08333	1	0			0	0	0	0	0	0	1	0	0	1	2	1	1	1	1	3	2	5	0	0	10	0	2	1	1			1		1
3756		13	0	32	1	154	2.56667	1	0			0	1	0	0	0	0	0	0	0	0	0	0	1	1	0	2	2	4	1	1	8	0	2	6														1
3759		9	0	73	1	238	3.96667	1	0			0	1	0	1	1	0	0	0	0	1	1	0	1	1	1	3	2	2	1	1	7	0	5	0	1			1		1
3760		23	0	50	1	151	2.51667	1	0			0	1	0	1	1	0	0	1	0	0	1	0	1	1	1	3	2	4	1	0	9	0	3	0	1			1		1
3762		13	1	43	1	145	2.41667	1	0			0	0	0	2	2	0	0	0	0	0	0	0	1	1	1	3	2	5	0	0	10	0	2	1	1	1				1
3764			0	75	3																														1	1		1					1			1
3765	405	17	0	59	1	140	2.33333	1	0			0	0	1	1	2	0	1	1	0	0	2	1	1	1	1	3	2	3	1	1	8	0	6	1	1			1		1
3766		12	0	72	1	148	2.46667	1	0			0	0	0	0	0	0	1	0	0	1	2	1	1	1	1	3	2	5	0	0	10	0	2	0	1			1		1
3767		6	0	73	1	437	7.28333	0	1	1		2	0	0	0	0	0	0	0	0	1	1	0	1	0	0	1	1	3	1	1	5	1	6		1			1		1
3769		22	1	83	1	248	4.13333	1	0			0	0	0	0	0	0	0	0	0	1	1	0	1	1	1	3	1	4	1	0	8	0	3	0													1
3771		3	0	84	0						1	2	1																						2							1				1
3773		5	1	83	1				1	1		2	1	3	3	6	1	1	1	0															8									1		1
3774		9	1	87	1	555	9.25	0	1	1		2	0	0	1	1	0	0	1	0	1	2	1	0	0	0	0	0	0	1	1	0	1	13	2							1				1
3775		12	1	68	1	372	6.2	0	0			1	0	0	0	0	0	1	0	1	1	3	1	1	1	0	2	0	3	1	1	5	1	8	2							1				1
3776		18	0	43	1	189	3.15	1	0			0	1	0	3	3	1	0	1	0	0	1	0	1	1	0	2	2	5	0	0	9	0	5	2							1				1
3777			1	55	3																														2							1				1
3778		6	1	79	1				1	1		2	0	1	1	2	0	0	1	0	1	2	1												2							1				1
3780			0	76	3																														5							1				1
3782		15	0	90	1	445	7.41667	0	1	1		2	0	0	2	2	0	0	1	0	1	2	1	1	1	1	3	1	5	0	0	9	0	5	2							1				1
3783		26	0	50	1	172	2.86667	1	0			0	0	3	3	6	1	0	1	0	0	1	0	1	1	1	3	2	4	1	0	9	0	8	0										1	1
3787		18	0	62	1	160	2.66667	1	0			1	0	0	0	0	0	0	1	0	1	2	1	1	1	0	2	2	3	1	1	7	0	5	2	1	1				1
3788	420	21	1	77	1	156	2.6	1	0			0	0	0	0	0	0	0	0	0	0	0	0	1	1	1	3	2	2	1	1	7	0	3	2								1			1
3790		12	0	86	1	228	3.8	1	0			0	1	0	0	0	0	0	0	0	1	1	0	1	1	1	3	2	4			9	0	2	8								1			1
3791		15	0	45	1	272	4.53333	1	0			0	1	3	3	6	1	1	1	0	0	2	1	1	1	1	3	1	3	1	0	7	0	11	8														1
3792	407	14	0	51	1	172	2.86667	1	0			0	0	0	0	0	0	0	0	0	1	1	0	1	1	1	3	2	4	1	0	9	0	2	6										1	1			0
3794			0	57	3																														1	1	1				1
3795			0	61	3																														1	1			1		1
3796			0	88	3																															1		1			1
3799		12	1	50	3																														8												1
3800			1	71	3																														1	1		1			1
3804		19	1	67	1	202	3.36667	1	0			0	0	0	0	0	0	1	1	1	0	3	1	0	1	1	2	1	3	1	1	6	1	7	1	1			1		1
3805		12	1	37	1	248	4.13333	1	0			0	0	0	3	3	1	1	1	0	0	2	1	1	0	1	2	2	2	1	0	6	1	9	0													1
3806		18	0	31	1	196	3.26667	1	0			0	0	0	0	0	0	1	1	0	0	2	1	1	1	1	3	2	4	1	0	9	0	3															1
3807	404	16	0	39	1	220	3.66667	1	0			0	0	0	0	0	0	0	1	1	1	3	1	1	1	1	3	2	1	1	1	6	1	7	1					1	1
3808	381	25	0	56	1	188	3.13333	1	0			1	0	1	1	2	0	0	0	0	1	1	0	1	1	1	3	1	5	0	0	9	0	4	1	1	1				1
3809			0	70	3																															1		1			1
3810			1	72	3																															1			1		1
3815		12	0	78	1	451	7.51667	0	0			0	0	0	3	3	1	0	1	0	1	2	1	0	0	0	0	0	3	1	1	3	1	12	0	1	1				1
3818			0	54	3																															1		1			1
3819			0	71	3																														6	1			1		1
3820		10	1	78	1	262	4.36667	1	0			0	0	0	1	1	0	0	1	0	1	2	1	1	1	1	3	2	5	0	0	10	0	3	2							1				1
3821			0	67	3																														2							1				1
3822			1	61	3																														2							1				1
3825		17	0	48	1	170	2.83333	1	0			0	1	0	1	1	0	1	1	0	0	2	1	1	0	1	2	2	5	0	0	9	0	4	2							1				1
3827		16	1	81	1	252	4.2	1	0			0	1	3	0	3	1	0	1	0	1	2	1	1	1	1	3	2	3	1	1	8	0	7	2							1				1
3829		12	1	80	0						1	2	1																						2							1				1
3830		17	1	85	1	312	5.2	1	0			0	1	0	0	0	0	1	0	0	1	2	1	1	1	1	3	2	3	1	1	8	0	4	2							1				1
3831		6	0	79	1	568	9.46667	0	0			1	1	1	1	2	0	0	1	0	1	2	1	1	0	1	2	1	3	1	0	6	1	8	2							1		1		1
3833			0	60	3																														2							1				1
3834		13	1	64	1	171	2.85	1	0			1	0	0	0	0	0	0	0	0	0	0	0	1	1	1	3	1	5	0	0	9	0	1	2							1				1
3835			1	58	3																														2							1				1
3836	399	15	0	84	1	165	2.75	1	0			0	0	0	0	0	0	0	0	0	0	0	0	0	1	1	2	2	5	0	0	9	0	1	6	1			1		1
3837		13	0	81	1	235	3.91667	1	0			0	1	0	1	1	0	0	1	0	1	2	1	1	0	1	2	1	5	0	0	8	0	5	6	1	1				1
3838			1	73	3																														2							1				1
3840		12	1	82	1	357	5.95	1	0			1	0	3	3	6	1	1	1	1	1	4	1	1	0	0	1	0	0	0	0	1	1	19	4							1				1
3841		0	0	86	0						8	2	0	3	3	6	1	0	1	0	1	2	1												2							1				1
3842		14	0	59	1	170	2.83333	1	0			0	0	2	1	3	1	1	1	0	1	3	1	1	1	1	3	2	5	0	0	10	0	6	2							1				1
3843		6	0	87	1	588	9.8	0	1	1		2	1	0	0	0	0	0	1	0	1	2	1	1	1	0	2	2	0	1	1	4	1	8	2							1				1
3844			0	50	3																														2							1				1
3845		16	0	88	1	193	3.21667	1	0			0	0	0	0	0	0	0	1	0	1	2	1	1	1	1	3	2	5	0	0	10	0	2	2							1				1
3847		23	1	88	1	168	2.8	1	0			0	0	0	0	0	0	0	0	0	0	0	0	1	1	1	3	2	3	1	1	8	0	2	2							1				1
3848		17	0	66	1	386	6.43333	0	1	1		2	1	0	1	1	0	0	0	0	0	0	0	1	1	1	3	1	4	0	0	8	0	3	2							1				1
3850		15	0	71	1	227	3.78333	1	0			0	0	0	0	0	0	1	0	0	1	2	1	1	1	0	2	2	4	1	1	8	0	4	2							1				1
[truncated: 277 more rows]
[truncated: 4 more columns]
